# Supplementary material for: Identifying Methylation Signatures and Rules for COVID-19 With Machine Learning Methods
Source: Front Mol Biosci. 2022 May 10;9:908080. doi: 10.3389/fmolb.2022.908080 (PMC9127386; doi:10.3389/fmolb.2022.908080)
Supplement: Supplementary file 1 [file Table2.XLSX]

## Sheet: Decision tree
Number of features	SN	SP	ACC	MCC	Precision	F1-measure
5	0.941176	0.884615	0.929688	0.793671	0.969697	0.955224
10	0.921569	0.884615	0.914062	0.757102	0.969072	0.944724
15	0.95098	0.961538	0.953125	0.866672	0.989796	0.97
20	0.931373	0.961538	0.9375	0.82963	0.989583	0.959596
25	0.95098	0.961538	0.953125	0.866672	0.989796	0.97
30	0.921569	0.923077	0.921875	0.784785	0.979167	0.949495
35	0.931373	0.923077	0.929688	0.802429	0.979381	0.954774
40	0.941176	0.923077	0.9375	0.820832	0.979592	0.96
45	0.931373	0.884615	0.921875	0.774991	0.969388	0.95
50	0.980392	1	0.984375	0.95413	1	0.990099
55	0.970588	0.884615	0.953125	0.855204	0.970588	0.970588
60	0.941176	0.923077	0.9375	0.820832	0.979592	0.96
65	0.921569	0.884615	0.914062	0.757102	0.969072	0.944724
70	0.970588	0.923077	0.960938	0.88129	0.980198	0.975369
75	0.921569	0.884615	0.914062	0.757102	0.969072	0.944724
80	0.931373	0.961538	0.9375	0.82963	0.989583	0.959596
85	0.960784	0.923077	0.953125	0.860185	0.98	0.970297
90	0.970588	0.884615	0.953125	0.855204	0.970588	0.970588
95	0.921569	0.807692	0.898438	0.700895	0.949495	0.935323
100	0.95098	0.923077	0.945312	0.84006	0.979798	0.965174
105	0.941176	0.923077	0.9375	0.820832	0.979592	0.96
110	0.901961	0.884615	0.898438	0.72345	0.968421	0.93401
115	0.931373	0.923077	0.929688	0.802429	0.979381	0.954774
120	0.931373	0.807692	0.90625	0.719267	0.95	0.940594
125	0.95098	0.846154	0.929688	0.786096	0.960396	0.955665
130	0.941176	0.923077	0.9375	0.820832	0.979592	0.96
135	0.931373	0.961538	0.9375	0.82963	0.989583	0.959596
140	0.911765	0.923077	0.914062	0.767842	0.978947	0.944162
145	0.921569	0.846154	0.90625	0.729151	0.959184	0.94
150	0.941176	0.807692	0.914062	0.738499	0.950495	0.945813
155	0.931373	0.961538	0.9375	0.82963	0.989583	0.959596
160	0.921569	0.923077	0.921875	0.784785	0.979167	0.949495
165	0.921569	0.923077	0.921875	0.784785	0.979167	0.949495
170	0.921569	0.923077	0.921875	0.784785	0.979167	0.949495
175	0.911765	0.923077	0.914062	0.767842	0.978947	0.944162
180	0.921569	0.807692	0.898438	0.700895	0.949495	0.935323
185	0.911765	0.846154	0.898438	0.711775	0.958763	0.934673
190	0.872549	0.961538	0.890625	0.734489	0.988889	0.927083
195	0.921569	0.961538	0.929688	0.812234	0.989474	0.954315
200	0.892157	0.923077	0.898438	0.735857	0.978495	0.933333
205	0.941176	0.923077	0.9375	0.820832	0.979592	0.96
210	0.892157	0.884615	0.890625	0.707582	0.968085	0.928571
215	0.911765	0.807692	0.890625	0.68331	0.94898	0.93
220	0.911765	0.846154	0.898438	0.711775	0.958763	0.934673
225	0.921569	0.923077	0.921875	0.784785	0.979167	0.949495
230	0.95098	0.884615	0.9375	0.813212	0.97	0.960396
235	0.970588	0.769231	0.929688	0.775271	0.942857	0.956522
240	0.901961	0.884615	0.898438	0.72345	0.968421	0.93401
245	0.921569	0.961538	0.929688	0.812234	0.989474	0.954315
250	0.901961	0.884615	0.898438	0.72345	0.968421	0.93401
255	0.901961	0.884615	0.898438	0.72345	0.968421	0.93401
260	0.882353	0.846154	0.875	0.663616	0.957447	0.918367
265	0.931373	0.961538	0.9375	0.82963	0.989583	0.959596
270	0.882353	0.923077	0.890625	0.720725	0.978261	0.927835
275	0.931373	0.884615	0.921875	0.774991	0.969388	0.95
280	0.921569	0.923077	0.921875	0.784785	0.979167	0.949495
285	0.911765	0.961538	0.921875	0.795515	0.989362	0.94898
290	0.882353	0.884615	0.882812	0.692291	0.967742	0.923077
295	0.882353	0.846154	0.875	0.663616	0.957447	0.918367
300	0.941176	0.923077	0.9375	0.820832	0.979592	0.96
305	0.892157	0.884615	0.890625	0.707582	0.968085	0.928571
310	0.892157	0.846154	0.882812	0.679058	0.957895	0.923858
315	0.931373	0.884615	0.921875	0.774991	0.969388	0.95
320	0.931373	0.923077	0.929688	0.802429	0.979381	0.954774
325	0.882353	0.923077	0.890625	0.720725	0.978261	0.927835
330	0.882353	0.884615	0.882812	0.692291	0.967742	0.923077
335	0.901961	0.846154	0.890625	0.695095	0.958333	0.929293
340	0.901961	0.807692	0.882812	0.666448	0.948454	0.924623
345	0.901961	0.846154	0.890625	0.695095	0.958333	0.929293
350	0.931373	0.884615	0.921875	0.774991	0.969388	0.95
355	0.901961	0.846154	0.890625	0.695095	0.958333	0.929293
360	0.931373	0.884615	0.921875	0.774991	0.969388	0.95
365	0.921569	0.807692	0.898438	0.700895	0.949495	0.935323
370	0.931373	0.846154	0.914062	0.747283	0.959596	0.945274
375	0.901961	0.884615	0.898438	0.72345	0.968421	0.93401
380	0.921569	0.884615	0.914062	0.757102	0.969072	0.944724
385	0.911765	0.923077	0.914062	0.767842	0.978947	0.944162
390	0.921569	0.846154	0.90625	0.729151	0.959184	0.94
395	0.931373	0.923077	0.929688	0.802429	0.979381	0.954774
400	0.892157	0.923077	0.898438	0.735857	0.978495	0.933333
405	0.872549	0.884615	0.875	0.677535	0.967391	0.917526
410	0.882353	0.884615	0.882812	0.692291	0.967742	0.923077
415	0.921569	0.884615	0.914062	0.757102	0.969072	0.944724
420	0.95098	0.846154	0.929688	0.786096	0.960396	0.955665
425	0.892157	0.923077	0.898438	0.735857	0.978495	0.933333
430	0.970588	0.846154	0.945312	0.828864	0.961165	0.965854
435	0.921569	0.884615	0.914062	0.757102	0.969072	0.944724
440	0.911765	0.961538	0.921875	0.795515	0.989362	0.94898
445	0.911765	0.846154	0.898438	0.711775	0.958763	0.934673
450	0.892157	1	0.914062	0.791783	1	0.943005
455	0.921569	0.884615	0.914062	0.757102	0.969072	0.944724
460	0.892157	0.846154	0.882812	0.679058	0.957895	0.923858
465	0.901961	0.923077	0.90625	0.751549	0.978723	0.938776
470	0.931373	0.807692	0.90625	0.719267	0.95	0.940594
475	0.921569	0.846154	0.90625	0.729151	0.959184	0.94
480	0.931373	0.923077	0.929688	0.802429	0.979381	0.954774
485	0.911765	0.807692	0.890625	0.68331	0.94898	0.93
490	0.892157	0.884615	0.890625	0.707582	0.968085	0.928571
495	0.882353	0.769231	0.859375	0.605406	0.9375	0.909091
500	0.892157	0.961538	0.90625	0.763914	0.98913	0.938144
505	0.95098	0.923077	0.945312	0.84006	0.979798	0.965174
510	0.931373	0.884615	0.921875	0.774991	0.969388	0.95
515	0.970588	0.884615	0.953125	0.855204	0.970588	0.970588
520	0.911765	0.884615	0.90625	0.73994	0.96875	0.939394
525	0.95098	0.923077	0.945312	0.84006	0.979798	0.965174
530	0.941176	0.884615	0.929688	0.793671	0.969697	0.955224
535	0.941176	0.846154	0.921875	0.76624	0.96	0.950495
540	0.95098	0.846154	0.929688	0.786096	0.960396	0.955665
545	0.882353	0.884615	0.882812	0.692291	0.967742	0.923077
550	0.941176	0.923077	0.9375	0.820832	0.979592	0.96
555	0.921569	0.961538	0.929688	0.812234	0.989474	0.954315
560	0.911765	0.846154	0.898438	0.711775	0.958763	0.934673
565	0.931373	0.846154	0.914062	0.747283	0.959596	0.945274
570	0.892157	0.807692	0.875	0.65025	0.947917	0.919192
575	0.95098	0.884615	0.9375	0.813212	0.97	0.960396
580	0.911765	0.961538	0.921875	0.795515	0.989362	0.94898
585	0.901961	0.884615	0.898438	0.72345	0.968421	0.93401
590	0.882353	0.846154	0.875	0.663616	0.957447	0.918367
595	0.941176	0.807692	0.914062	0.738499	0.950495	0.945813
600	0.941176	0.923077	0.9375	0.820832	0.979592	0.96
605	0.901961	0.846154	0.890625	0.695095	0.958333	0.929293
610	0.931373	0.884615	0.921875	0.774991	0.969388	0.95
615	0.960784	0.884615	0.945312	0.833693	0.970297	0.965517
620	0.95098	0.884615	0.9375	0.813212	0.97	0.960396
625	0.892157	0.923077	0.898438	0.735857	0.978495	0.933333
630	0.921569	0.807692	0.898438	0.700895	0.949495	0.935323
635	0.931373	0.923077	0.929688	0.802429	0.979381	0.954774
640	0.921569	0.923077	0.921875	0.784785	0.979167	0.949495
645	0.941176	0.923077	0.9375	0.820832	0.979592	0.96
650	0.960784	0.923077	0.953125	0.860185	0.98	0.970297
655	0.872549	0.961538	0.890625	0.734489	0.988889	0.927083
660	0.901961	0.884615	0.898438	0.72345	0.968421	0.93401
665	0.901961	0.846154	0.890625	0.695095	0.958333	0.929293
670	0.921569	0.923077	0.921875	0.784785	0.979167	0.949495
675	0.921569	0.961538	0.929688	0.812234	0.989474	0.954315
680	0.931373	1	0.945312	0.856626	1	0.964467
685	0.901961	0.923077	0.90625	0.751549	0.978723	0.938776
690	0.95098	0.884615	0.9375	0.813212	0.97	0.960396
695	0.901961	0.884615	0.898438	0.72345	0.968421	0.93401
700	0.911765	0.846154	0.898438	0.711775	0.958763	0.934673
705	0.921569	0.846154	0.90625	0.729151	0.959184	0.94
710	0.911765	1	0.929688	0.822989	1	0.953846
715	0.941176	0.807692	0.914062	0.738499	0.950495	0.945813
720	0.95098	0.884615	0.9375	0.813212	0.97	0.960396
725	0.941176	0.884615	0.929688	0.793671	0.969697	0.955224
730	0.960784	0.884615	0.945312	0.833693	0.970297	0.965517
735	0.911765	0.846154	0.898438	0.711775	0.958763	0.934673
740	0.921569	0.769231	0.890625	0.672295	0.94	0.930693
745	0.892157	0.884615	0.890625	0.707582	0.968085	0.928571
750	0.931373	0.961538	0.9375	0.82963	0.989583	0.959596
755	0.960784	0.923077	0.953125	0.860185	0.98	0.970297
760	0.901961	0.884615	0.898438	0.72345	0.968421	0.93401
765	0.931373	0.884615	0.921875	0.774991	0.969388	0.95
770	0.931373	0.884615	0.921875	0.774991	0.969388	0.95
775	0.892157	0.884615	0.890625	0.707582	0.968085	0.928571
780	0.862745	0.884615	0.867188	0.663278	0.967033	0.911917
785	0.941176	0.730769	0.898438	0.681918	0.932039	0.936585
790	0.960784	0.961538	0.960938	0.886448	0.989899	0.975124
795	0.911765	0.846154	0.898438	0.711775	0.958763	0.934673
800	0.95098	0.692308	0.898438	0.674115	0.92381	0.937198
805	0.892157	0.769231	0.867188	0.621121	0.938144	0.914573
810	0.931373	0.923077	0.929688	0.802429	0.979381	0.954774
815	0.95098	0.807692	0.921875	0.758673	0.95098	0.95098
820	0.941176	0.923077	0.9375	0.820832	0.979592	0.96
825	0.911765	0.846154	0.898438	0.711775	0.958763	0.934673
830	0.95098	0.884615	0.9375	0.813212	0.97	0.960396
835	0.901961	0.769231	0.875	0.63747	0.938776	0.92
840	0.960784	0.807692	0.929688	0.779882	0.951456	0.956098
845	0.931373	0.884615	0.921875	0.774991	0.969388	0.95
850	0.911765	0.846154	0.898438	0.711775	0.958763	0.934673
855	0.892157	1	0.914062	0.791783	1	0.943005
860	0.911765	0.884615	0.90625	0.73994	0.96875	0.939394
865	0.931373	0.884615	0.921875	0.774991	0.969388	0.95
870	0.921569	0.769231	0.890625	0.672295	0.94	0.930693
875	0.921569	0.884615	0.914062	0.757102	0.969072	0.944724
880	0.911765	0.923077	0.914062	0.767842	0.978947	0.944162
885	0.931373	0.807692	0.90625	0.719267	0.95	0.940594
890	0.941176	0.961538	0.945312	0.847756	0.989691	0.964824
895	0.931373	0.884615	0.921875	0.774991	0.969388	0.95
900	0.892157	0.807692	0.875	0.65025	0.947917	0.919192
905	0.931373	0.769231	0.898438	0.690902	0.940594	0.935961
910	0.941176	0.923077	0.9375	0.820832	0.979592	0.96
915	0.901961	0.846154	0.890625	0.695095	0.958333	0.929293
920	0.911765	0.807692	0.890625	0.68331	0.94898	0.93
925	0.892157	0.884615	0.890625	0.707582	0.968085	0.928571
930	0.931373	0.961538	0.9375	0.82963	0.989583	0.959596
935	0.921569	0.807692	0.898438	0.700895	0.949495	0.935323
940	0.95098	0.961538	0.953125	0.866672	0.989796	0.97
945	0.882353	0.961538	0.898438	0.748948	0.989011	0.932642
950	0.95098	0.923077	0.945312	0.84006	0.979798	0.965174
955	0.901961	0.923077	0.90625	0.751549	0.978723	0.938776
960	0.911765	0.923077	0.914062	0.767842	0.978947	0.944162
965	0.921569	0.884615	0.914062	0.757102	0.969072	0.944724
970	0.970588	0.923077	0.960938	0.88129	0.980198	0.975369
975	0.882353	0.923077	0.890625	0.720725	0.978261	0.927835
980	0.901961	0.846154	0.890625	0.695095	0.958333	0.929293
985	0.901961	0.846154	0.890625	0.695095	0.958333	0.929293
990	0.882353	0.961538	0.898438	0.748948	0.989011	0.932642
995	0.970588	0.884615	0.953125	0.855204	0.970588	0.970588
1000	0.901961	0.846154	0.890625	0.695095	0.958333	0.929293
1005	0.921569	0.846154	0.90625	0.729151	0.959184	0.94
1010	0.921569	0.884615	0.914062	0.757102	0.969072	0.944724
1015	0.970588	0.846154	0.945312	0.828864	0.961165	0.965854
1020	0.872549	0.884615	0.875	0.677535	0.967391	0.917526
1025	0.921569	0.846154	0.90625	0.729151	0.959184	0.94
1030	0.921569	0.807692	0.898438	0.700895	0.949495	0.935323
1035	0.892157	0.769231	0.867188	0.621121	0.938144	0.914573
1040	0.931373	0.884615	0.921875	0.774991	0.969388	0.95
1045	0.862745	0.846154	0.859375	0.634346	0.956522	0.907216
1050	0.95098	0.884615	0.9375	0.813212	0.97	0.960396
1055	0.941176	0.961538	0.945312	0.847756	0.989691	0.964824
1060	0.931373	0.846154	0.914062	0.747283	0.959596	0.945274
1065	0.911765	0.923077	0.914062	0.767842	0.978947	0.944162
1070	0.892157	0.807692	0.875	0.65025	0.947917	0.919192
1075	0.882353	0.884615	0.882812	0.692291	0.967742	0.923077
1080	0.892157	0.653846	0.84375	0.531377	0.91	0.90099
1085	0.931373	0.884615	0.921875	0.774991	0.969388	0.95
1090	0.921569	0.884615	0.914062	0.757102	0.969072	0.944724
1095	0.911765	0.807692	0.890625	0.68331	0.94898	0.93
1100	0.882353	0.923077	0.890625	0.720725	0.978261	0.927835
1105	0.892157	0.807692	0.875	0.65025	0.947917	0.919192
1110	0.862745	0.923077	0.875	0.691987	0.977778	0.916667
1115	0.921569	0.807692	0.898438	0.700895	0.949495	0.935323
1120	0.882353	0.807692	0.867188	0.634666	0.947368	0.913706
1125	0.931373	0.884615	0.921875	0.774991	0.969388	0.95
1130	0.911765	0.884615	0.90625	0.73994	0.96875	0.939394
1135	0.921569	0.846154	0.90625	0.729151	0.959184	0.94
1140	0.931373	0.884615	0.921875	0.774991	0.969388	0.95
1145	0.941176	0.884615	0.929688	0.793671	0.969697	0.955224
1150	0.911765	0.846154	0.898438	0.711775	0.958763	0.934673
1155	0.941176	0.769231	0.90625	0.710407	0.941176	0.941176
1160	0.95098	0.884615	0.9375	0.813212	0.97	0.960396
1165	0.892157	0.807692	0.875	0.65025	0.947917	0.919192
1170	0.911765	0.846154	0.898438	0.711775	0.958763	0.934673
1175	0.872549	0.923077	0.882812	0.706113	0.978022	0.92228
1180	0.901961	0.961538	0.914062	0.779423	0.989247	0.94359
1185	0.931373	0.884615	0.921875	0.774991	0.969388	0.95
1190	0.931373	0.923077	0.929688	0.802429	0.979381	0.954774
1195	0.931373	0.846154	0.914062	0.747283	0.959596	0.945274
1200	0.872549	0.807692	0.859375	0.61965	0.946809	0.908163
1205	0.892157	0.961538	0.90625	0.763914	0.98913	0.938144
1210	0.921569	0.884615	0.914062	0.757102	0.969072	0.944724
1215	0.931373	0.807692	0.90625	0.719267	0.95	0.940594
1220	0.921569	0.807692	0.898438	0.700895	0.949495	0.935323
1225	0.921569	0.807692	0.898438	0.700895	0.949495	0.935323
1230	0.911765	0.807692	0.890625	0.68331	0.94898	0.93
1235	0.901961	0.807692	0.882812	0.666448	0.948454	0.924623
1240	0.931373	0.807692	0.90625	0.719267	0.95	0.940594
1245	0.921569	0.961538	0.929688	0.812234	0.989474	0.954315
1250	0.892157	0.884615	0.890625	0.707582	0.968085	0.928571
1255	0.931373	0.846154	0.914062	0.747283	0.959596	0.945274
1260	0.901961	0.884615	0.898438	0.72345	0.968421	0.93401
1265	0.901961	0.884615	0.898438	0.72345	0.968421	0.93401
1270	0.901961	0.884615	0.898438	0.72345	0.968421	0.93401
1275	0.921569	0.884615	0.914062	0.757102	0.969072	0.944724
1280	0.931373	0.769231	0.898438	0.690902	0.940594	0.935961
1285	0.921569	0.846154	0.90625	0.729151	0.959184	0.94
1290	0.931373	0.961538	0.9375	0.82963	0.989583	0.959596
1295	0.931373	0.923077	0.929688	0.802429	0.979381	0.954774
1300	0.941176	1	0.953125	0.874475	1	0.969697
1305	0.931373	0.846154	0.914062	0.747283	0.959596	0.945274
1310	0.901961	0.846154	0.890625	0.695095	0.958333	0.929293
1315	0.892157	0.846154	0.882812	0.679058	0.957895	0.923858
1320	0.911765	0.923077	0.914062	0.767842	0.978947	0.944162
1325	0.852941	0.846154	0.851562	0.620442	0.956044	0.901554
1330	0.911765	0.961538	0.921875	0.795515	0.989362	0.94898
1335	0.941176	0.961538	0.945312	0.847756	0.989691	0.964824
1340	0.960784	0.846154	0.9375	0.806938	0.960784	0.960784
1345	0.921569	0.923077	0.921875	0.784785	0.979167	0.949495
1350	0.960784	0.923077	0.953125	0.860185	0.98	0.970297
1355	0.95098	0.923077	0.945312	0.84006	0.979798	0.965174
1360	0.921569	0.961538	0.929688	0.812234	0.989474	0.954315
1365	0.911765	0.923077	0.914062	0.767842	0.978947	0.944162
1370	0.901961	0.884615	0.898438	0.72345	0.968421	0.93401
1375	0.901961	0.884615	0.898438	0.72345	0.968421	0.93401
1380	0.892157	0.884615	0.890625	0.707582	0.968085	0.928571
1385	0.921569	0.923077	0.921875	0.784785	0.979167	0.949495
1390	0.921569	0.923077	0.921875	0.784785	0.979167	0.949495
1395	0.931373	0.846154	0.914062	0.747283	0.959596	0.945274
1400	0.921569	0.923077	0.921875	0.784785	0.979167	0.949495
1405	0.901961	0.884615	0.898438	0.72345	0.968421	0.93401
1410	0.921569	0.961538	0.929688	0.812234	0.989474	0.954315
1415	0.862745	0.884615	0.867188	0.663278	0.967033	0.911917
1420	0.892157	0.961538	0.90625	0.763914	0.98913	0.938144
1425	0.911765	0.884615	0.90625	0.73994	0.96875	0.939394
1430	0.921569	0.884615	0.914062	0.757102	0.969072	0.944724
1435	0.901961	0.923077	0.90625	0.751549	0.978723	0.938776
1440	0.931373	0.846154	0.914062	0.747283	0.959596	0.945274
1445	0.911765	0.884615	0.90625	0.73994	0.96875	0.939394
1450	0.901961	0.884615	0.898438	0.72345	0.968421	0.93401
1455	0.921569	0.923077	0.921875	0.784785	0.979167	0.949495
1460	0.911765	0.769231	0.882812	0.654507	0.939394	0.925373
1465	0.931373	0.961538	0.9375	0.82963	0.989583	0.959596
1470	0.901961	0.846154	0.890625	0.695095	0.958333	0.929293
1475	0.95098	0.923077	0.945312	0.84006	0.979798	0.965174
1480	0.95098	0.961538	0.953125	0.866672	0.989796	0.97
1485	0.852941	0.884615	0.859375	0.649485	0.966667	0.90625
1490	0.901961	0.884615	0.898438	0.72345	0.968421	0.93401
1495	0.901961	1	0.921875	0.807104	1	0.948454
1500	0.941176	0.884615	0.929688	0.793671	0.969697	0.955224
1505	0.931373	0.884615	0.921875	0.774991	0.969388	0.95
1510	0.892157	0.846154	0.882812	0.679058	0.957895	0.923858
1515	0.843137	0.769231	0.828125	0.547967	0.934783	0.886598
1520	0.901961	0.884615	0.898438	0.72345	0.968421	0.93401
1525	0.95098	0.807692	0.921875	0.758673	0.95098	0.95098
1530	0.892157	0.923077	0.898438	0.735857	0.978495	0.933333
1535	0.931373	0.807692	0.90625	0.719267	0.95	0.940594
1540	0.931373	0.884615	0.921875	0.774991	0.969388	0.95
1545	0.921569	0.807692	0.898438	0.700895	0.949495	0.935323
1550	0.911765	0.923077	0.914062	0.767842	0.978947	0.944162
1555	0.872549	0.807692	0.859375	0.61965	0.946809	0.908163
1560	0.901961	0.884615	0.898438	0.72345	0.968421	0.93401
1565	0.911765	0.846154	0.898438	0.711775	0.958763	0.934673
1570	0.911765	0.923077	0.914062	0.767842	0.978947	0.944162
1575	0.931373	0.923077	0.929688	0.802429	0.979381	0.954774
1580	0.862745	0.846154	0.859375	0.634346	0.956522	0.907216
1585	0.941176	0.846154	0.921875	0.76624	0.96	0.950495
1590	0.892157	0.846154	0.882812	0.679058	0.957895	0.923858
1595	0.921569	0.846154	0.90625	0.729151	0.959184	0.94
1600	0.901961	0.884615	0.898438	0.72345	0.968421	0.93401
1605	0.911765	0.884615	0.90625	0.73994	0.96875	0.939394
1610	0.921569	0.884615	0.914062	0.757102	0.969072	0.944724
1615	0.892157	0.846154	0.882812	0.679058	0.957895	0.923858
1620	0.882353	0.884615	0.882812	0.692291	0.967742	0.923077
1625	0.892157	0.884615	0.890625	0.707582	0.968085	0.928571
1630	0.882353	0.923077	0.890625	0.720725	0.978261	0.927835
1635	0.892157	0.923077	0.898438	0.735857	0.978495	0.933333
1640	0.901961	0.807692	0.882812	0.666448	0.948454	0.924623
1645	0.882353	0.846154	0.875	0.663616	0.957447	0.918367
1650	0.921569	0.923077	0.921875	0.784785	0.979167	0.949495
1655	0.921569	1	0.9375	0.839481	1	0.959184
1660	0.911765	0.884615	0.90625	0.73994	0.96875	0.939394
1665	0.843137	0.884615	0.851562	0.636126	0.966292	0.900524
1670	0.882353	0.923077	0.890625	0.720725	0.978261	0.927835
1675	0.882353	0.807692	0.867188	0.634666	0.947368	0.913706
1680	0.892157	0.884615	0.890625	0.707582	0.968085	0.928571
1685	0.911765	0.846154	0.898438	0.711775	0.958763	0.934673
1690	0.882353	0.923077	0.890625	0.720725	0.978261	0.927835
1695	0.892157	0.807692	0.875	0.65025	0.947917	0.919192
1700	0.901961	0.961538	0.914062	0.779423	0.989247	0.94359
1705	0.882353	0.884615	0.882812	0.692291	0.967742	0.923077
1710	0.882353	0.923077	0.890625	0.720725	0.978261	0.927835
1715	0.892157	0.846154	0.882812	0.679058	0.957895	0.923858
1720	0.901961	0.884615	0.898438	0.72345	0.968421	0.93401
1725	0.931373	0.807692	0.90625	0.719267	0.95	0.940594
1730	0.911765	0.961538	0.921875	0.795515	0.989362	0.94898
1735	0.892157	0.846154	0.882812	0.679058	0.957895	0.923858
1740	0.872549	0.846154	0.867188	0.648725	0.956989	0.912821
1745	0.892157	0.923077	0.898438	0.735857	0.978495	0.933333
1750	0.901961	0.923077	0.90625	0.751549	0.978723	0.938776
1755	0.941176	0.884615	0.929688	0.793671	0.969697	0.955224
1760	0.892157	0.961538	0.90625	0.763914	0.98913	0.938144
1765	0.892157	0.884615	0.890625	0.707582	0.968085	0.928571
1770	0.862745	0.884615	0.867188	0.663278	0.967033	0.911917
1775	0.882353	0.923077	0.890625	0.720725	0.978261	0.927835
1780	0.931373	0.846154	0.914062	0.747283	0.959596	0.945274
1785	0.823529	0.807692	0.820312	0.551749	0.94382	0.879581
1790	0.931373	0.884615	0.921875	0.774991	0.969388	0.95
1795	0.911765	0.884615	0.90625	0.73994	0.96875	0.939394
1800	0.892157	0.730769	0.859375	0.591629	0.928571	0.91
1805	0.931373	0.961538	0.9375	0.82963	0.989583	0.959596
1810	0.901961	0.923077	0.90625	0.751549	0.978723	0.938776
1815	0.931373	0.807692	0.90625	0.719267	0.95	0.940594
1820	0.921569	0.923077	0.921875	0.784785	0.979167	0.949495
1825	0.852941	0.923077	0.867188	0.678315	0.977528	0.910995
1830	0.901961	0.884615	0.898438	0.72345	0.968421	0.93401
1835	0.882353	0.884615	0.882812	0.692291	0.967742	0.923077
1840	0.892157	0.846154	0.882812	0.679058	0.957895	0.923858
1845	0.862745	0.846154	0.859375	0.634346	0.956522	0.907216
1850	0.911765	0.923077	0.914062	0.767842	0.978947	0.944162
1855	0.941176	0.807692	0.914062	0.738499	0.950495	0.945813
1860	0.862745	0.884615	0.867188	0.663278	0.967033	0.911917
1865	0.901961	0.923077	0.90625	0.751549	0.978723	0.938776
1870	0.892157	0.884615	0.890625	0.707582	0.968085	0.928571
1875	0.892157	0.923077	0.898438	0.735857	0.978495	0.933333
1880	0.882353	0.961538	0.898438	0.748948	0.989011	0.932642
1885	0.911765	0.923077	0.914062	0.767842	0.978947	0.944162
1890	0.882353	0.769231	0.859375	0.605406	0.9375	0.909091
1895	0.911765	0.923077	0.914062	0.767842	0.978947	0.944162
1900	0.921569	0.846154	0.90625	0.729151	0.959184	0.94
1905	0.921569	0.807692	0.898438	0.700895	0.949495	0.935323
1910	0.872549	0.961538	0.890625	0.734489	0.988889	0.927083
1915	0.892157	0.807692	0.875	0.65025	0.947917	0.919192
1920	0.872549	0.923077	0.882812	0.706113	0.978022	0.92228
1925	0.901961	0.961538	0.914062	0.779423	0.989247	0.94359
1930	0.862745	0.923077	0.875	0.691987	0.977778	0.916667
1935	0.941176	0.769231	0.90625	0.710407	0.941176	0.941176
1940	0.911765	0.884615	0.90625	0.73994	0.96875	0.939394
1945	0.882353	0.884615	0.882812	0.692291	0.967742	0.923077
1950	0.931373	0.923077	0.929688	0.802429	0.979381	0.954774
1955	0.892157	0.846154	0.882812	0.679058	0.957895	0.923858
1960	0.931373	0.884615	0.921875	0.774991	0.969388	0.95
1965	0.892157	0.923077	0.898438	0.735857	0.978495	0.933333
1970	0.872549	0.846154	0.867188	0.648725	0.956989	0.912821
1975	0.872549	0.923077	0.882812	0.706113	0.978022	0.92228
1980	0.911765	0.884615	0.90625	0.73994	0.96875	0.939394
1985	0.892157	0.807692	0.875	0.65025	0.947917	0.919192
1990	0.911765	0.846154	0.898438	0.711775	0.958763	0.934673
1995	0.872549	0.884615	0.875	0.677535	0.967391	0.917526
2000	0.872549	0.884615	0.875	0.677535	0.967391	0.917526
2005	0.872549	0.769231	0.851562	0.590275	0.936842	0.903553
2010	0.911765	0.961538	0.921875	0.795515	0.989362	0.94898
2015	0.921569	0.846154	0.90625	0.729151	0.959184	0.94
2020	0.882353	0.923077	0.890625	0.720725	0.978261	0.927835
2025	0.901961	0.769231	0.875	0.63747	0.938776	0.92
2030	0.901961	0.884615	0.898438	0.72345	0.968421	0.93401
2035	0.921569	0.884615	0.914062	0.757102	0.969072	0.944724
2040	0.862745	0.923077	0.875	0.691987	0.977778	0.916667
2045	0.901961	0.846154	0.890625	0.695095	0.958333	0.929293
2050	0.892157	0.884615	0.890625	0.707582	0.968085	0.928571
2055	0.931373	0.884615	0.921875	0.774991	0.969388	0.95
2060	0.852941	0.884615	0.859375	0.649485	0.966667	0.90625
2065	0.892157	0.923077	0.898438	0.735857	0.978495	0.933333
2070	0.921569	0.961538	0.929688	0.812234	0.989474	0.954315
2075	0.852941	0.884615	0.859375	0.649485	0.966667	0.90625
2080	0.892157	0.961538	0.90625	0.763914	0.98913	0.938144
2085	0.892157	0.807692	0.875	0.65025	0.947917	0.919192
2090	0.882353	0.923077	0.890625	0.720725	0.978261	0.927835
2095	0.911765	0.884615	0.90625	0.73994	0.96875	0.939394
2100	0.892157	0.807692	0.875	0.65025	0.947917	0.919192
2105	0.862745	0.846154	0.859375	0.634346	0.956522	0.907216
2110	0.882353	0.923077	0.890625	0.720725	0.978261	0.927835
2115	0.901961	0.884615	0.898438	0.72345	0.968421	0.93401
2120	0.872549	0.923077	0.882812	0.706113	0.978022	0.92228
2125	0.911765	0.961538	0.921875	0.795515	0.989362	0.94898
2130	0.901961	0.884615	0.898438	0.72345	0.968421	0.93401
2135	0.882353	0.846154	0.875	0.663616	0.957447	0.918367
2140	0.852941	0.923077	0.867188	0.678315	0.977528	0.910995
2145	0.901961	0.846154	0.890625	0.695095	0.958333	0.929293
2150	0.901961	0.807692	0.882812	0.666448	0.948454	0.924623
2155	0.872549	0.884615	0.875	0.677535	0.967391	0.917526
2160	0.901961	0.769231	0.875	0.63747	0.938776	0.92
2165	0.921569	0.923077	0.921875	0.784785	0.979167	0.949495
2170	0.931373	0.961538	0.9375	0.82963	0.989583	0.959596
2175	0.921569	0.961538	0.929688	0.812234	0.989474	0.954315
2180	0.882353	0.884615	0.882812	0.692291	0.967742	0.923077
2185	0.911765	0.923077	0.914062	0.767842	0.978947	0.944162
2190	0.882353	0.846154	0.875	0.663616	0.957447	0.918367
2195	0.911765	0.884615	0.90625	0.73994	0.96875	0.939394
2200	0.892157	0.961538	0.90625	0.763914	0.98913	0.938144
2205	0.931373	0.884615	0.921875	0.774991	0.969388	0.95
2210	0.931373	0.884615	0.921875	0.774991	0.969388	0.95
2215	0.892157	0.923077	0.898438	0.735857	0.978495	0.933333
2220	0.892157	0.961538	0.90625	0.763914	0.98913	0.938144
2225	0.901961	0.807692	0.882812	0.666448	0.948454	0.924623
2230	0.862745	0.807692	0.851562	0.605159	0.946237	0.902564
2235	0.95098	0.846154	0.929688	0.786096	0.960396	0.955665
2240	0.911765	0.923077	0.914062	0.767842	0.978947	0.944162
2245	0.901961	0.923077	0.90625	0.751549	0.978723	0.938776
2250	0.892157	0.923077	0.898438	0.735857	0.978495	0.933333
2255	0.901961	0.846154	0.890625	0.695095	0.958333	0.929293
2260	0.892157	1	0.914062	0.791783	1	0.943005
2265	0.921569	0.846154	0.90625	0.729151	0.959184	0.94
2270	0.892157	0.884615	0.890625	0.707582	0.968085	0.928571
2275	0.901961	0.846154	0.890625	0.695095	0.958333	0.929293
2280	0.931373	0.846154	0.914062	0.747283	0.959596	0.945274
2285	0.852941	0.923077	0.867188	0.678315	0.977528	0.910995
2290	0.921569	0.923077	0.921875	0.784785	0.979167	0.949495
2295	0.901961	0.923077	0.90625	0.751549	0.978723	0.938776
2300	0.882353	0.846154	0.875	0.663616	0.957447	0.918367
2305	0.911765	0.807692	0.890625	0.68331	0.94898	0.93
2310	0.852941	0.923077	0.867188	0.678315	0.977528	0.910995
2315	0.901961	0.846154	0.890625	0.695095	0.958333	0.929293
2320	0.892157	0.923077	0.898438	0.735857	0.978495	0.933333
2325	0.911765	0.923077	0.914062	0.767842	0.978947	0.944162
2330	0.892157	0.846154	0.882812	0.679058	0.957895	0.923858
2335	0.901961	0.846154	0.890625	0.695095	0.958333	0.929293
2340	0.901961	0.807692	0.882812	0.666448	0.948454	0.924623
2345	0.892157	0.961538	0.90625	0.763914	0.98913	0.938144
2350	0.892157	0.961538	0.90625	0.763914	0.98913	0.938144
2355	0.901961	0.884615	0.898438	0.72345	0.968421	0.93401
2360	0.931373	0.769231	0.898438	0.690902	0.940594	0.935961
2365	0.911765	0.730769	0.875	0.625322	0.93	0.920792
2370	0.931373	0.730769	0.890625	0.662142	0.931373	0.931373
2375	0.901961	0.807692	0.882812	0.666448	0.948454	0.924623
2380	0.882353	0.807692	0.867188	0.634666	0.947368	0.913706
2385	0.901961	1	0.921875	0.807104	1	0.948454
2390	0.911765	0.884615	0.90625	0.73994	0.96875	0.939394
2395	0.892157	0.923077	0.898438	0.735857	0.978495	0.933333
2400	0.901961	0.807692	0.882812	0.666448	0.948454	0.924623
2405	0.901961	0.884615	0.898438	0.72345	0.968421	0.93401
2410	0.921569	0.923077	0.921875	0.784785	0.979167	0.949495
2415	0.901961	0.846154	0.890625	0.695095	0.958333	0.929293
2420	0.892157	0.769231	0.867188	0.621121	0.938144	0.914573
2425	0.882353	0.807692	0.867188	0.634666	0.947368	0.913706
2430	0.892157	0.769231	0.867188	0.621121	0.938144	0.914573
2435	0.931373	0.884615	0.921875	0.774991	0.969388	0.95
2440	0.911765	0.730769	0.875	0.625322	0.93	0.920792
2445	0.911765	0.807692	0.890625	0.68331	0.94898	0.93
2450	0.931373	0.807692	0.90625	0.719267	0.95	0.940594
2455	0.901961	0.884615	0.898438	0.72345	0.968421	0.93401
2460	0.882353	0.961538	0.898438	0.748948	0.989011	0.932642
2465	0.852941	0.884615	0.859375	0.649485	0.966667	0.90625
2470	0.843137	0.884615	0.851562	0.636126	0.966292	0.900524
2475	0.862745	0.884615	0.867188	0.663278	0.967033	0.911917
2480	0.921569	0.884615	0.914062	0.757102	0.969072	0.944724
2485	0.882353	0.923077	0.890625	0.720725	0.978261	0.927835
2490	0.882353	0.923077	0.890625	0.720725	0.978261	0.927835
2495	0.911765	0.923077	0.914062	0.767842	0.978947	0.944162
2500	0.901961	0.730769	0.867188	0.608119	0.929293	0.915423
2505	0.882353	0.846154	0.875	0.663616	0.957447	0.918367
2510	0.901961	0.730769	0.867188	0.608119	0.929293	0.915423
2515	0.901961	0.846154	0.890625	0.695095	0.958333	0.929293
2520	0.892157	0.846154	0.882812	0.679058	0.957895	0.923858
2525	0.892157	0.923077	0.898438	0.735857	0.978495	0.933333
2530	0.872549	0.884615	0.875	0.677535	0.967391	0.917526
2535	0.901961	0.961538	0.914062	0.779423	0.989247	0.94359
2540	0.931373	0.807692	0.90625	0.719267	0.95	0.940594
2545	0.901961	0.807692	0.882812	0.666448	0.948454	0.924623
2550	0.892157	0.961538	0.90625	0.763914	0.98913	0.938144
2555	0.911765	0.769231	0.882812	0.654507	0.939394	0.925373
2560	0.892157	0.923077	0.898438	0.735857	0.978495	0.933333
2565	0.901961	0.884615	0.898438	0.72345	0.968421	0.93401
2570	0.921569	0.692308	0.875	0.613876	0.921569	0.921569
2575	0.892157	0.846154	0.882812	0.679058	0.957895	0.923858
2580	0.901961	0.923077	0.90625	0.751549	0.978723	0.938776
2585	0.911765	0.846154	0.898438	0.711775	0.958763	0.934673
2590	0.901961	0.807692	0.882812	0.666448	0.948454	0.924623
2595	0.941176	0.769231	0.90625	0.710407	0.941176	0.941176
2600	0.901961	0.846154	0.890625	0.695095	0.958333	0.929293
2605	0.882353	0.884615	0.882812	0.692291	0.967742	0.923077
2610	0.901961	0.923077	0.90625	0.751549	0.978723	0.938776
2615	0.911765	0.807692	0.890625	0.68331	0.94898	0.93
2620	0.852941	0.884615	0.859375	0.649485	0.966667	0.90625
2625	0.852941	0.884615	0.859375	0.649485	0.966667	0.90625
2630	0.901961	1	0.921875	0.807104	1	0.948454
2635	0.921569	0.923077	0.921875	0.784785	0.979167	0.949495
2640	0.921569	0.923077	0.921875	0.784785	0.979167	0.949495
2645	0.901961	0.884615	0.898438	0.72345	0.968421	0.93401
2650	0.921569	0.807692	0.898438	0.700895	0.949495	0.935323
2655	0.911765	0.846154	0.898438	0.711775	0.958763	0.934673
2660	0.872549	0.884615	0.875	0.677535	0.967391	0.917526
2665	0.931373	0.923077	0.929688	0.802429	0.979381	0.954774
2670	0.892157	0.769231	0.867188	0.621121	0.938144	0.914573
2675	0.872549	0.807692	0.859375	0.61965	0.946809	0.908163
2680	0.901961	0.846154	0.890625	0.695095	0.958333	0.929293
2685	0.921569	0.923077	0.921875	0.784785	0.979167	0.949495
2690	0.911765	0.807692	0.890625	0.68331	0.94898	0.93
2695	0.911765	0.923077	0.914062	0.767842	0.978947	0.944162
2700	0.931373	0.884615	0.921875	0.774991	0.969388	0.95
2705	0.901961	0.846154	0.890625	0.695095	0.958333	0.929293
2710	0.882353	0.923077	0.890625	0.720725	0.978261	0.927835
2715	0.901961	0.884615	0.898438	0.72345	0.968421	0.93401
2720	0.911765	0.961538	0.921875	0.795515	0.989362	0.94898
2725	0.892157	0.730769	0.859375	0.591629	0.928571	0.91
2730	0.892157	0.884615	0.890625	0.707582	0.968085	0.928571
2735	0.911765	0.807692	0.890625	0.68331	0.94898	0.93
2740	0.931373	0.884615	0.921875	0.774991	0.969388	0.95
2745	0.892157	0.923077	0.898438	0.735857	0.978495	0.933333
2750	0.931373	0.961538	0.9375	0.82963	0.989583	0.959596
2755	0.862745	0.846154	0.859375	0.634346	0.956522	0.907216
2760	0.921569	0.884615	0.914062	0.757102	0.969072	0.944724
2765	0.931373	0.846154	0.914062	0.747283	0.959596	0.945274
2770	0.911765	0.807692	0.890625	0.68331	0.94898	0.93
2775	0.901961	0.807692	0.882812	0.666448	0.948454	0.924623
2780	0.862745	0.730769	0.835938	0.545883	0.926316	0.893401
2785	0.911765	0.884615	0.90625	0.73994	0.96875	0.939394
2790	0.931373	0.846154	0.914062	0.747283	0.959596	0.945274
2795	0.901961	0.884615	0.898438	0.72345	0.968421	0.93401
2800	0.921569	0.923077	0.921875	0.784785	0.979167	0.949495
2805	0.892157	0.884615	0.890625	0.707582	0.968085	0.928571
2810	0.911765	0.769231	0.882812	0.654507	0.939394	0.925373
2815	0.862745	0.884615	0.867188	0.663278	0.967033	0.911917
2820	0.921569	1	0.9375	0.839481	1	0.959184
2825	0.921569	0.807692	0.898438	0.700895	0.949495	0.935323
2830	0.843137	0.846154	0.84375	0.606983	0.955556	0.895833
2835	0.892157	0.846154	0.882812	0.679058	0.957895	0.923858
2840	0.892157	0.923077	0.898438	0.735857	0.978495	0.933333
2845	0.901961	0.961538	0.914062	0.779423	0.989247	0.94359
2850	0.921569	0.961538	0.929688	0.812234	0.989474	0.954315
2855	0.911765	0.961538	0.921875	0.795515	0.989362	0.94898
2860	0.892157	0.923077	0.898438	0.735857	0.978495	0.933333
2865	0.921569	1	0.9375	0.839481	1	0.959184
2870	0.901961	0.846154	0.890625	0.695095	0.958333	0.929293
2875	0.901961	0.846154	0.890625	0.695095	0.958333	0.929293
2880	0.882353	0.884615	0.882812	0.692291	0.967742	0.923077
2885	0.901961	0.730769	0.867188	0.608119	0.929293	0.915423
2890	0.862745	0.730769	0.835938	0.545883	0.926316	0.893401
2895	0.931373	0.923077	0.929688	0.802429	0.979381	0.954774
2900	0.901961	0.923077	0.90625	0.751549	0.978723	0.938776
2905	0.95098	0.884615	0.9375	0.813212	0.97	0.960396
2910	0.882353	0.961538	0.898438	0.748948	0.989011	0.932642
2915	0.892157	0.730769	0.859375	0.591629	0.928571	0.91
2920	0.901961	0.846154	0.890625	0.695095	0.958333	0.929293
2925	0.862745	0.769231	0.84375	0.575684	0.93617	0.897959
2930	0.901961	0.807692	0.882812	0.666448	0.948454	0.924623
2935	0.931373	0.807692	0.90625	0.719267	0.95	0.940594
2940	0.882353	0.884615	0.882812	0.692291	0.967742	0.923077
2945	0.911765	0.884615	0.90625	0.73994	0.96875	0.939394
2950	0.872549	0.884615	0.875	0.677535	0.967391	0.917526
2955	0.931373	0.923077	0.929688	0.802429	0.979381	0.954774
2960	0.862745	0.961538	0.882812	0.720503	0.988764	0.921466
2965	0.882353	0.884615	0.882812	0.692291	0.967742	0.923077
2970	0.921569	0.807692	0.898438	0.700895	0.949495	0.935323
2975	0.911765	0.807692	0.890625	0.68331	0.94898	0.93
2980	0.882353	0.846154	0.875	0.663616	0.957447	0.918367
2985	0.872549	0.884615	0.875	0.677535	0.967391	0.917526
2990	0.941176	0.769231	0.90625	0.710407	0.941176	0.941176
2995	0.911765	0.884615	0.90625	0.73994	0.96875	0.939394
3000	0.901961	0.923077	0.90625	0.751549	0.978723	0.938776
3005	0.882353	0.846154	0.875	0.663616	0.957447	0.918367
3010	0.921569	0.884615	0.914062	0.757102	0.969072	0.944724
3015	0.911765	0.807692	0.890625	0.68331	0.94898	0.93
3020	0.901961	0.884615	0.898438	0.72345	0.968421	0.93401
3025	0.901961	0.730769	0.867188	0.608119	0.929293	0.915423
3030	0.882353	0.884615	0.882812	0.692291	0.967742	0.923077
3035	0.872549	0.769231	0.851562	0.590275	0.936842	0.903553
3040	0.882353	0.846154	0.875	0.663616	0.957447	0.918367
3045	0.852941	0.807692	0.84375	0.591156	0.945652	0.896907
3050	0.872549	0.884615	0.875	0.677535	0.967391	0.917526
3055	0.911765	0.769231	0.882812	0.654507	0.939394	0.925373
3060	0.931373	0.846154	0.914062	0.747283	0.959596	0.945274
3065	0.862745	0.846154	0.859375	0.634346	0.956522	0.907216
3070	0.892157	0.961538	0.90625	0.763914	0.98913	0.938144
3075	0.921569	0.884615	0.914062	0.757102	0.969072	0.944724
3080	0.872549	0.807692	0.859375	0.61965	0.946809	0.908163
3085	0.892157	0.846154	0.882812	0.679058	0.957895	0.923858
3090	0.911765	0.769231	0.882812	0.654507	0.939394	0.925373
3095	0.872549	0.884615	0.875	0.677535	0.967391	0.917526
3100	0.882353	0.730769	0.851562	0.575794	0.927835	0.904523
3105	0.882353	0.923077	0.890625	0.720725	0.978261	0.927835
3110	0.921569	0.846154	0.90625	0.729151	0.959184	0.94
3115	0.911765	0.923077	0.914062	0.767842	0.978947	0.944162
3120	0.892157	0.961538	0.90625	0.763914	0.98913	0.938144
3125	0.892157	0.807692	0.875	0.65025	0.947917	0.919192
3130	0.872549	0.884615	0.875	0.677535	0.967391	0.917526
3135	0.872549	0.807692	0.859375	0.61965	0.946809	0.908163
3140	0.872549	0.846154	0.867188	0.648725	0.956989	0.912821
3145	0.872549	0.807692	0.859375	0.61965	0.946809	0.908163
3150	0.901961	1	0.921875	0.807104	1	0.948454
3155	0.892157	0.961538	0.90625	0.763914	0.98913	0.938144
3160	0.921569	0.807692	0.898438	0.700895	0.949495	0.935323
3165	0.882353	0.807692	0.867188	0.634666	0.947368	0.913706
3170	0.862745	0.884615	0.867188	0.663278	0.967033	0.911917
3175	0.882353	0.846154	0.875	0.663616	0.957447	0.918367
3180	0.901961	0.884615	0.898438	0.72345	0.968421	0.93401
3185	0.892157	1	0.914062	0.791783	1	0.943005
3190	0.892157	0.923077	0.898438	0.735857	0.978495	0.933333
3195	0.882353	0.961538	0.898438	0.748948	0.989011	0.932642
3200	0.843137	0.807692	0.835938	0.577607	0.945055	0.891192
3205	0.911765	0.923077	0.914062	0.767842	0.978947	0.944162
3210	0.892157	0.961538	0.90625	0.763914	0.98913	0.938144
3215	0.852941	0.730769	0.828125	0.531717	0.925532	0.887755
3220	0.901961	0.923077	0.90625	0.751549	0.978723	0.938776
3225	0.921569	0.923077	0.921875	0.784785	0.979167	0.949495
3230	0.911765	0.884615	0.90625	0.73994	0.96875	0.939394
3235	0.892157	0.884615	0.890625	0.707582	0.968085	0.928571
3240	0.960784	0.923077	0.953125	0.860185	0.98	0.970297
3245	0.862745	0.923077	0.875	0.691987	0.977778	0.916667
3250	0.852941	0.846154	0.851562	0.620442	0.956044	0.901554
3255	0.852941	0.884615	0.859375	0.649485	0.966667	0.90625
3260	0.843137	0.846154	0.84375	0.606983	0.955556	0.895833
3265	0.872549	0.884615	0.875	0.677535	0.967391	0.917526
3270	0.872549	0.923077	0.882812	0.706113	0.978022	0.92228
3275	0.872549	0.769231	0.851562	0.590275	0.936842	0.903553
3280	0.931373	0.884615	0.921875	0.774991	0.969388	0.95
3285	0.911765	0.807692	0.890625	0.68331	0.94898	0.93
3290	0.872549	0.846154	0.867188	0.648725	0.956989	0.912821
3295	0.931373	0.884615	0.921875	0.774991	0.969388	0.95
3300	0.921569	0.769231	0.890625	0.672295	0.94	0.930693
3305	0.892157	0.846154	0.882812	0.679058	0.957895	0.923858
3310	0.901961	0.923077	0.90625	0.751549	0.978723	0.938776
3315	0.882353	0.846154	0.875	0.663616	0.957447	0.918367
3320	0.882353	0.884615	0.882812	0.692291	0.967742	0.923077
3325	0.852941	0.846154	0.851562	0.620442	0.956044	0.901554
3330	0.843137	0.769231	0.828125	0.547967	0.934783	0.886598
3335	0.901961	0.884615	0.898438	0.72345	0.968421	0.93401
3340	0.911765	0.961538	0.921875	0.795515	0.989362	0.94898
3345	0.872549	0.923077	0.882812	0.706113	0.978022	0.92228
3350	0.892157	0.923077	0.898438	0.735857	0.978495	0.933333
3355	0.911765	0.807692	0.890625	0.68331	0.94898	0.93
3360	0.911765	0.769231	0.882812	0.654507	0.939394	0.925373
3365	0.941176	0.769231	0.90625	0.710407	0.941176	0.941176
3370	0.882353	0.846154	0.875	0.663616	0.957447	0.918367
3375	0.901961	0.884615	0.898438	0.72345	0.968421	0.93401
3380	0.911765	0.807692	0.890625	0.68331	0.94898	0.93
3385	0.833333	0.884615	0.84375	0.623173	0.965909	0.894737
3390	0.901961	0.846154	0.890625	0.695095	0.958333	0.929293
3395	0.813725	0.769231	0.804688	0.50956	0.932584	0.86911
3400	0.882353	0.884615	0.882812	0.692291	0.967742	0.923077
3405	0.941176	0.884615	0.929688	0.793671	0.969697	0.955224
3410	0.911765	0.884615	0.90625	0.73994	0.96875	0.939394
3415	0.911765	0.846154	0.898438	0.711775	0.958763	0.934673
3420	0.892157	0.846154	0.882812	0.679058	0.957895	0.923858
3425	0.882353	0.807692	0.867188	0.634666	0.947368	0.913706
3430	0.911765	0.923077	0.914062	0.767842	0.978947	0.944162
3435	0.852941	0.923077	0.867188	0.678315	0.977528	0.910995
3440	0.911765	0.884615	0.90625	0.73994	0.96875	0.939394
3445	0.862745	0.846154	0.859375	0.634346	0.956522	0.907216
3450	0.921569	0.961538	0.929688	0.812234	0.989474	0.954315
3455	0.921569	0.961538	0.929688	0.812234	0.989474	0.954315
3460	0.882353	0.884615	0.882812	0.692291	0.967742	0.923077
3465	0.882353	0.884615	0.882812	0.692291	0.967742	0.923077
3470	0.911765	0.807692	0.890625	0.68331	0.94898	0.93
3475	0.931373	0.769231	0.898438	0.690902	0.940594	0.935961
3480	0.892157	0.884615	0.890625	0.707582	0.968085	0.928571
3485	0.95098	0.846154	0.929688	0.786096	0.960396	0.955665
3490	0.882353	0.884615	0.882812	0.692291	0.967742	0.923077
3495	0.901961	0.884615	0.898438	0.72345	0.968421	0.93401
3500	0.843137	0.923077	0.859375	0.665067	0.977273	0.905263
3505	0.931373	0.769231	0.898438	0.690902	0.940594	0.935961
3510	0.960784	0.961538	0.960938	0.886448	0.989899	0.975124
3515	0.892157	0.923077	0.898438	0.735857	0.978495	0.933333
3520	0.901961	0.884615	0.898438	0.72345	0.968421	0.93401
3525	0.862745	0.807692	0.851562	0.605159	0.946237	0.902564
3530	0.872549	0.846154	0.867188	0.648725	0.956989	0.912821
3535	0.882353	0.884615	0.882812	0.692291	0.967742	0.923077
3540	0.911765	0.846154	0.898438	0.711775	0.958763	0.934673
3545	0.872549	0.923077	0.882812	0.706113	0.978022	0.92228
3550	0.892157	0.923077	0.898438	0.735857	0.978495	0.933333
3555	0.882353	0.884615	0.882812	0.692291	0.967742	0.923077
3560	0.872549	0.961538	0.890625	0.734489	0.988889	0.927083
3565	0.872549	0.884615	0.875	0.677535	0.967391	0.917526
3570	0.911765	0.730769	0.875	0.625322	0.93	0.920792
3575	0.892157	0.769231	0.867188	0.621121	0.938144	0.914573
3580	0.892157	0.884615	0.890625	0.707582	0.968085	0.928571
3585	0.882353	0.807692	0.867188	0.634666	0.947368	0.913706
3590	0.892157	0.961538	0.90625	0.763914	0.98913	0.938144
3595	0.833333	0.884615	0.84375	0.623173	0.965909	0.894737
3600	0.95098	0.846154	0.929688	0.786096	0.960396	0.955665
3605	0.941176	0.923077	0.9375	0.820832	0.979592	0.96
3610	0.882353	0.846154	0.875	0.663616	0.957447	0.918367
3615	0.872549	0.846154	0.867188	0.648725	0.956989	0.912821
3620	0.921569	0.769231	0.890625	0.672295	0.94	0.930693
3625	0.852941	0.884615	0.859375	0.649485	0.966667	0.90625
3630	0.921569	0.884615	0.914062	0.757102	0.969072	0.944724
3635	0.892157	0.846154	0.882812	0.679058	0.957895	0.923858
3640	0.862745	0.923077	0.875	0.691987	0.977778	0.916667
3645	0.833333	0.807692	0.828125	0.564481	0.944444	0.885417
3650	0.882353	0.846154	0.875	0.663616	0.957447	0.918367
3655	0.882353	0.807692	0.867188	0.634666	0.947368	0.913706
3660	0.872549	0.923077	0.882812	0.706113	0.978022	0.92228
3665	0.872549	0.884615	0.875	0.677535	0.967391	0.917526
3670	0.882353	0.923077	0.890625	0.720725	0.978261	0.927835
3675	0.833333	0.923077	0.851562	0.652218	0.977011	0.899471
3680	0.882353	0.884615	0.882812	0.692291	0.967742	0.923077
3685	0.911765	0.807692	0.890625	0.68331	0.94898	0.93
3690	0.911765	0.884615	0.90625	0.73994	0.96875	0.939394
3695	0.872549	0.923077	0.882812	0.706113	0.978022	0.92228
3700	0.892157	0.923077	0.898438	0.735857	0.978495	0.933333
3705	0.892157	0.961538	0.90625	0.763914	0.98913	0.938144
3710	0.931373	0.846154	0.914062	0.747283	0.959596	0.945274
3715	0.872549	0.807692	0.859375	0.61965	0.946809	0.908163
3720	0.921569	0.846154	0.90625	0.729151	0.959184	0.94
3725	0.882353	0.961538	0.898438	0.748948	0.989011	0.932642
3730	0.931373	0.884615	0.921875	0.774991	0.969388	0.95
3735	0.872549	0.923077	0.882812	0.706113	0.978022	0.92228
3740	0.872549	0.884615	0.875	0.677535	0.967391	0.917526
3745	0.931373	0.961538	0.9375	0.82963	0.989583	0.959596
3750	0.882353	0.846154	0.875	0.663616	0.957447	0.918367
3755	0.882353	0.846154	0.875	0.663616	0.957447	0.918367
3760	0.882353	0.846154	0.875	0.663616	0.957447	0.918367
3765	0.901961	0.846154	0.890625	0.695095	0.958333	0.929293
3770	0.872549	0.807692	0.859375	0.61965	0.946809	0.908163
3775	0.872549	0.846154	0.867188	0.648725	0.956989	0.912821
3780	0.892157	0.884615	0.890625	0.707582	0.968085	0.928571
3785	0.892157	0.846154	0.882812	0.679058	0.957895	0.923858
3790	0.862745	0.923077	0.875	0.691987	0.977778	0.916667
3795	0.872549	0.961538	0.890625	0.734489	0.988889	0.927083
3800	0.892157	0.923077	0.898438	0.735857	0.978495	0.933333
3805	0.911765	0.884615	0.90625	0.73994	0.96875	0.939394
3810	0.921569	0.961538	0.929688	0.812234	0.989474	0.954315
3815	0.852941	0.961538	0.875	0.706961	0.988636	0.915789
3820	0.921569	0.846154	0.90625	0.729151	0.959184	0.94
3825	0.862745	0.846154	0.859375	0.634346	0.956522	0.907216
3830	0.872549	0.807692	0.859375	0.61965	0.946809	0.908163
3835	0.901961	0.923077	0.90625	0.751549	0.978723	0.938776
3840	0.872549	0.807692	0.859375	0.61965	0.946809	0.908163
3845	0.882353	0.961538	0.898438	0.748948	0.989011	0.932642
3850	0.901961	0.923077	0.90625	0.751549	0.978723	0.938776
3855	0.852941	0.884615	0.859375	0.649485	0.966667	0.90625
3860	0.892157	0.846154	0.882812	0.679058	0.957895	0.923858
3865	0.901961	0.846154	0.890625	0.695095	0.958333	0.929293
3870	0.892157	0.846154	0.882812	0.679058	0.957895	0.923858
3875	0.872549	0.923077	0.882812	0.706113	0.978022	0.92228
3880	0.911765	0.884615	0.90625	0.73994	0.96875	0.939394
3885	0.892157	0.884615	0.890625	0.707582	0.968085	0.928571
3890	0.921569	0.884615	0.914062	0.757102	0.969072	0.944724
3895	0.882353	0.846154	0.875	0.663616	0.957447	0.918367
3900	0.911765	0.884615	0.90625	0.73994	0.96875	0.939394
3905	0.882353	0.846154	0.875	0.663616	0.957447	0.918367
3910	0.892157	0.769231	0.867188	0.621121	0.938144	0.914573
3915	0.852941	0.884615	0.859375	0.649485	0.966667	0.90625
3920	0.921569	0.769231	0.890625	0.672295	0.94	0.930693
3925	0.882353	0.846154	0.875	0.663616	0.957447	0.918367
3930	0.911765	0.807692	0.890625	0.68331	0.94898	0.93
3935	0.852941	0.846154	0.851562	0.620442	0.956044	0.901554
3940	0.901961	0.769231	0.875	0.63747	0.938776	0.92
3945	0.872549	0.961538	0.890625	0.734489	0.988889	0.927083
3950	0.882353	0.807692	0.867188	0.634666	0.947368	0.913706
3955	0.882353	0.769231	0.859375	0.605406	0.9375	0.909091
3960	0.901961	1	0.921875	0.807104	1	0.948454
3965	0.911765	0.769231	0.882812	0.654507	0.939394	0.925373
3970	0.862745	0.730769	0.835938	0.545883	0.926316	0.893401
3975	0.872549	0.923077	0.882812	0.706113	0.978022	0.92228
3980	0.911765	0.923077	0.914062	0.767842	0.978947	0.944162
3985	0.892157	0.923077	0.898438	0.735857	0.978495	0.933333
3990	0.843137	0.923077	0.859375	0.665067	0.977273	0.905263
3995	0.901961	0.807692	0.882812	0.666448	0.948454	0.924623
4000	0.921569	0.884615	0.914062	0.757102	0.969072	0.944724
4005	0.862745	0.923077	0.875	0.691987	0.977778	0.916667
4010	0.852941	0.846154	0.851562	0.620442	0.956044	0.901554
4015	0.862745	0.807692	0.851562	0.605159	0.946237	0.902564
4020	0.931373	0.846154	0.914062	0.747283	0.959596	0.945274
4025	0.911765	0.884615	0.90625	0.73994	0.96875	0.939394
4030	0.892157	0.846154	0.882812	0.679058	0.957895	0.923858
4035	0.892157	0.961538	0.90625	0.763914	0.98913	0.938144
4040	0.892157	0.923077	0.898438	0.735857	0.978495	0.933333
4045	0.833333	0.769231	0.820312	0.534772	0.934066	0.880829
4050	0.882353	0.807692	0.867188	0.634666	0.947368	0.913706
4055	0.892157	0.884615	0.890625	0.707582	0.968085	0.928571
4060	0.901961	0.846154	0.890625	0.695095	0.958333	0.929293
4065	0.911765	0.884615	0.90625	0.73994	0.96875	0.939394
4070	0.921569	0.846154	0.90625	0.729151	0.959184	0.94
4075	0.892157	0.923077	0.898438	0.735857	0.978495	0.933333
4080	0.892157	0.923077	0.898438	0.735857	0.978495	0.933333
4085	0.823529	0.923077	0.84375	0.639742	0.976744	0.893617
4090	0.882353	0.884615	0.882812	0.692291	0.967742	0.923077
4095	0.911765	0.846154	0.898438	0.711775	0.958763	0.934673
4100	0.892157	0.807692	0.875	0.65025	0.947917	0.919192
4105	0.882353	0.884615	0.882812	0.692291	0.967742	0.923077
4110	0.95098	0.923077	0.945312	0.84006	0.979798	0.965174
4115	0.872549	0.730769	0.84375	0.560561	0.927083	0.89899
4120	0.921569	0.769231	0.890625	0.672295	0.94	0.930693
4125	0.921569	0.769231	0.890625	0.672295	0.94	0.930693
4130	0.882353	0.807692	0.867188	0.634666	0.947368	0.913706
4135	0.882353	0.923077	0.890625	0.720725	0.978261	0.927835
4140	0.862745	0.923077	0.875	0.691987	0.977778	0.916667
4145	0.901961	0.769231	0.875	0.63747	0.938776	0.92
4150	0.892157	0.961538	0.90625	0.763914	0.98913	0.938144
4155	0.872549	0.884615	0.875	0.677535	0.967391	0.917526
4160	0.852941	0.846154	0.851562	0.620442	0.956044	0.901554
4165	0.872549	0.807692	0.859375	0.61965	0.946809	0.908163
4170	0.862745	0.730769	0.835938	0.545883	0.926316	0.893401
4175	0.901961	0.807692	0.882812	0.666448	0.948454	0.924623
4180	0.892157	1	0.914062	0.791783	1	0.943005
4185	0.911765	0.923077	0.914062	0.767842	0.978947	0.944162
4190	0.911765	0.807692	0.890625	0.68331	0.94898	0.93
4195	0.892157	0.923077	0.898438	0.735857	0.978495	0.933333
4200	0.882353	0.884615	0.882812	0.692291	0.967742	0.923077
4205	0.862745	0.846154	0.859375	0.634346	0.956522	0.907216
4210	0.911765	0.923077	0.914062	0.767842	0.978947	0.944162
4215	0.882353	0.884615	0.882812	0.692291	0.967742	0.923077
4220	0.852941	0.846154	0.851562	0.620442	0.956044	0.901554
4225	0.833333	0.923077	0.851562	0.652218	0.977011	0.899471
4230	0.901961	0.923077	0.90625	0.751549	0.978723	0.938776
4235	0.911765	0.884615	0.90625	0.73994	0.96875	0.939394
4240	0.882353	0.884615	0.882812	0.692291	0.967742	0.923077
4245	0.882353	0.846154	0.875	0.663616	0.957447	0.918367
4250	0.882353	0.923077	0.890625	0.720725	0.978261	0.927835
4255	0.892157	0.884615	0.890625	0.707582	0.968085	0.928571
4260	0.901961	0.961538	0.914062	0.779423	0.989247	0.94359
4265	0.852941	0.884615	0.859375	0.649485	0.966667	0.90625
4270	0.921569	0.961538	0.929688	0.812234	0.989474	0.954315
4275	0.872549	0.807692	0.859375	0.61965	0.946809	0.908163
4280	0.911765	0.961538	0.921875	0.795515	0.989362	0.94898
4285	0.931373	0.769231	0.898438	0.690902	0.940594	0.935961
4290	0.872549	0.807692	0.859375	0.61965	0.946809	0.908163
4295	0.901961	0.807692	0.882812	0.666448	0.948454	0.924623
4300	0.882353	0.884615	0.882812	0.692291	0.967742	0.923077
4305	0.892157	0.807692	0.875	0.65025	0.947917	0.919192
4310	0.901961	0.923077	0.90625	0.751549	0.978723	0.938776
4315	0.882353	0.846154	0.875	0.663616	0.957447	0.918367
4320	0.911765	0.884615	0.90625	0.73994	0.96875	0.939394
4325	0.862745	0.884615	0.867188	0.663278	0.967033	0.911917
4330	0.892157	0.846154	0.882812	0.679058	0.957895	0.923858
4335	0.872549	0.769231	0.851562	0.590275	0.936842	0.903553
4340	0.901961	0.807692	0.882812	0.666448	0.948454	0.924623
4345	0.872549	0.846154	0.867188	0.648725	0.956989	0.912821
4350	0.872549	0.923077	0.882812	0.706113	0.978022	0.92228
4355	0.921569	0.884615	0.914062	0.757102	0.969072	0.944724
4360	0.872549	0.884615	0.875	0.677535	0.967391	0.917526
4365	0.901961	0.769231	0.875	0.63747	0.938776	0.92
4370	0.892157	0.961538	0.90625	0.763914	0.98913	0.938144
4375	0.872549	0.923077	0.882812	0.706113	0.978022	0.92228
4380	0.901961	0.846154	0.890625	0.695095	0.958333	0.929293
4385	0.911765	0.846154	0.898438	0.711775	0.958763	0.934673
4390	0.892157	1	0.914062	0.791783	1	0.943005
4395	0.892157	0.846154	0.882812	0.679058	0.957895	0.923858
4400	0.872549	0.846154	0.867188	0.648725	0.956989	0.912821
4405	0.882353	0.923077	0.890625	0.720725	0.978261	0.927835
4410	0.862745	0.884615	0.867188	0.663278	0.967033	0.911917
4415	0.911765	0.730769	0.875	0.625322	0.93	0.920792
4420	0.872549	0.807692	0.859375	0.61965	0.946809	0.908163
4425	0.892157	0.923077	0.898438	0.735857	0.978495	0.933333
4430	0.911765	0.846154	0.898438	0.711775	0.958763	0.934673
4435	0.892157	0.807692	0.875	0.65025	0.947917	0.919192
4440	0.872549	0.807692	0.859375	0.61965	0.946809	0.908163
4445	0.941176	0.730769	0.898438	0.681918	0.932039	0.936585
4450	0.882353	0.961538	0.898438	0.748948	0.989011	0.932642
4455	0.911765	0.846154	0.898438	0.711775	0.958763	0.934673
4460	0.862745	0.884615	0.867188	0.663278	0.967033	0.911917
4465	0.921569	0.846154	0.90625	0.729151	0.959184	0.94
4470	0.882353	0.769231	0.859375	0.605406	0.9375	0.909091
4475	0.901961	0.884615	0.898438	0.72345	0.968421	0.93401
4480	0.901961	0.807692	0.882812	0.666448	0.948454	0.924623
4485	0.911765	0.846154	0.898438	0.711775	0.958763	0.934673
4490	0.872549	0.923077	0.882812	0.706113	0.978022	0.92228
4495	0.911765	0.923077	0.914062	0.767842	0.978947	0.944162
4500	0.872549	0.884615	0.875	0.677535	0.967391	0.917526
4505	0.901961	0.961538	0.914062	0.779423	0.989247	0.94359
4510	0.882353	0.807692	0.867188	0.634666	0.947368	0.913706
4515	0.852941	0.846154	0.851562	0.620442	0.956044	0.901554
4520	0.882353	0.884615	0.882812	0.692291	0.967742	0.923077
4525	0.931373	0.884615	0.921875	0.774991	0.969388	0.95
4530	0.852941	0.884615	0.859375	0.649485	0.966667	0.90625
4535	0.882353	0.884615	0.882812	0.692291	0.967742	0.923077
4540	0.852941	0.692308	0.820312	0.501491	0.915789	0.883249
4545	0.892157	0.807692	0.875	0.65025	0.947917	0.919192
4550	0.882353	0.961538	0.898438	0.748948	0.989011	0.932642
4555	0.911765	0.730769	0.875	0.625322	0.93	0.920792
4560	0.911765	0.846154	0.898438	0.711775	0.958763	0.934673
4565	0.843137	0.884615	0.851562	0.636126	0.966292	0.900524
4570	0.872549	1	0.898438	0.762692	1	0.931937
4575	0.882353	0.846154	0.875	0.663616	0.957447	0.918367
4580	0.901961	0.923077	0.90625	0.751549	0.978723	0.938776
4585	0.911765	0.923077	0.914062	0.767842	0.978947	0.944162
4590	0.882353	0.923077	0.890625	0.720725	0.978261	0.927835
4595	0.921569	0.923077	0.921875	0.784785	0.979167	0.949495
4600	0.901961	0.961538	0.914062	0.779423	0.989247	0.94359
4605	0.901961	0.884615	0.898438	0.72345	0.968421	0.93401
4610	0.901961	0.884615	0.898438	0.72345	0.968421	0.93401
4615	0.901961	0.884615	0.898438	0.72345	0.968421	0.93401
4620	0.872549	0.807692	0.859375	0.61965	0.946809	0.908163
4625	0.931373	0.884615	0.921875	0.774991	0.969388	0.95
4630	0.892157	0.807692	0.875	0.65025	0.947917	0.919192
4635	0.921569	0.961538	0.929688	0.812234	0.989474	0.954315
4640	0.892157	0.923077	0.898438	0.735857	0.978495	0.933333
4645	0.882353	0.884615	0.882812	0.692291	0.967742	0.923077
4650	0.833333	1	0.867188	0.709842	1	0.909091
4655	0.872549	0.769231	0.851562	0.590275	0.936842	0.903553
4660	0.843137	0.807692	0.835938	0.577607	0.945055	0.891192
4665	0.892157	0.846154	0.882812	0.679058	0.957895	0.923858
4670	0.901961	0.884615	0.898438	0.72345	0.968421	0.93401
4675	0.882353	0.884615	0.882812	0.692291	0.967742	0.923077
4680	0.882353	0.923077	0.890625	0.720725	0.978261	0.927835
4685	0.892157	0.846154	0.882812	0.679058	0.957895	0.923858
4690	0.882353	0.846154	0.875	0.663616	0.957447	0.918367
4695	0.862745	0.807692	0.851562	0.605159	0.946237	0.902564
4700	0.862745	0.807692	0.851562	0.605159	0.946237	0.902564
4705	0.862745	0.846154	0.859375	0.634346	0.956522	0.907216
4710	0.882353	0.846154	0.875	0.663616	0.957447	0.918367
4715	0.970588	0.923077	0.960938	0.88129	0.980198	0.975369
4720	0.892157	0.807692	0.875	0.65025	0.947917	0.919192
4725	0.843137	0.923077	0.859375	0.665067	0.977273	0.905263
4730	0.892157	0.769231	0.867188	0.621121	0.938144	0.914573
4735	0.862745	0.846154	0.859375	0.634346	0.956522	0.907216
4740	0.911765	0.730769	0.875	0.625322	0.93	0.920792
4745	0.862745	0.807692	0.851562	0.605159	0.946237	0.902564
4750	0.911765	0.846154	0.898438	0.711775	0.958763	0.934673
4755	0.921569	0.923077	0.921875	0.784785	0.979167	0.949495
4760	0.892157	0.884615	0.890625	0.707582	0.968085	0.928571
4765	0.852941	0.730769	0.828125	0.531717	0.925532	0.887755
4770	0.892157	0.884615	0.890625	0.707582	0.968085	0.928571
4775	0.921569	0.884615	0.914062	0.757102	0.969072	0.944724
4780	0.901961	0.807692	0.882812	0.666448	0.948454	0.924623
4785	0.911765	0.730769	0.875	0.625322	0.93	0.920792
4790	0.901961	0.769231	0.875	0.63747	0.938776	0.92
4795	0.862745	0.807692	0.851562	0.605159	0.946237	0.902564
4800	0.901961	0.923077	0.90625	0.751549	0.978723	0.938776
4805	0.921569	0.923077	0.921875	0.784785	0.979167	0.949495
4810	0.862745	0.846154	0.859375	0.634346	0.956522	0.907216
4815	0.911765	0.961538	0.921875	0.795515	0.989362	0.94898
4820	0.941176	0.884615	0.929688	0.793671	0.969697	0.955224
4825	0.862745	0.884615	0.867188	0.663278	0.967033	0.911917
4830	0.911765	0.923077	0.914062	0.767842	0.978947	0.944162
4835	0.882353	0.961538	0.898438	0.748948	0.989011	0.932642
4840	0.892157	0.769231	0.867188	0.621121	0.938144	0.914573
4845	0.911765	0.923077	0.914062	0.767842	0.978947	0.944162
4850	0.862745	0.846154	0.859375	0.634346	0.956522	0.907216
4855	0.901961	0.807692	0.882812	0.666448	0.948454	0.924623
4860	0.862745	0.884615	0.867188	0.663278	0.967033	0.911917
4865	0.921569	0.846154	0.90625	0.729151	0.959184	0.94
4870	0.872549	0.884615	0.875	0.677535	0.967391	0.917526
4875	0.901961	0.846154	0.890625	0.695095	0.958333	0.929293
4880	0.862745	0.769231	0.84375	0.575684	0.93617	0.897959
4885	0.862745	0.961538	0.882812	0.720503	0.988764	0.921466
4890	0.901961	0.923077	0.90625	0.751549	0.978723	0.938776
4895	0.862745	0.846154	0.859375	0.634346	0.956522	0.907216
4900	0.901961	0.884615	0.898438	0.72345	0.968421	0.93401
4905	0.862745	0.807692	0.851562	0.605159	0.946237	0.902564
4910	0.921569	0.923077	0.921875	0.784785	0.979167	0.949495
4915	0.882353	0.807692	0.867188	0.634666	0.947368	0.913706
4920	0.911765	0.846154	0.898438	0.711775	0.958763	0.934673
4925	0.843137	0.961538	0.867188	0.693835	0.988506	0.910053
4930	0.882353	0.846154	0.875	0.663616	0.957447	0.918367
4935	0.862745	0.884615	0.867188	0.663278	0.967033	0.911917
4940	0.852941	0.846154	0.851562	0.620442	0.956044	0.901554
4945	0.872549	0.884615	0.875	0.677535	0.967391	0.917526
4950	0.911765	0.923077	0.914062	0.767842	0.978947	0.944162
4955	0.892157	0.846154	0.882812	0.679058	0.957895	0.923858
4960	0.882353	0.846154	0.875	0.663616	0.957447	0.918367
4965	0.921569	1	0.9375	0.839481	1	0.959184
4970	0.892157	0.807692	0.875	0.65025	0.947917	0.919192
4975	0.882353	0.846154	0.875	0.663616	0.957447	0.918367
4980	0.862745	0.923077	0.875	0.691987	0.977778	0.916667
4985	0.901961	0.884615	0.898438	0.72345	0.968421	0.93401
4990	0.882353	0.923077	0.890625	0.720725	0.978261	0.927835
4995	0.921569	0.923077	0.921875	0.784785	0.979167	0.949495
5000	0.882353	0.961538	0.898438	0.748948	0.989011	0.932642
5005	0.931373	0.846154	0.914062	0.747283	0.959596	0.945274
5010	0.921569	0.884615	0.914062	0.757102	0.969072	0.944724
5015	0.892157	0.884615	0.890625	0.707582	0.968085	0.928571
5020	0.911765	0.769231	0.882812	0.654507	0.939394	0.925373
5025	0.911765	0.807692	0.890625	0.68331	0.94898	0.93
5030	0.882353	0.884615	0.882812	0.692291	0.967742	0.923077
5035	0.921569	0.807692	0.898438	0.700895	0.949495	0.935323
5040	0.852941	0.846154	0.851562	0.620442	0.956044	0.901554
5045	0.921569	0.807692	0.898438	0.700895	0.949495	0.935323
5050	0.931373	0.923077	0.929688	0.802429	0.979381	0.954774
5055	0.911765	0.884615	0.90625	0.73994	0.96875	0.939394
5060	0.872549	0.923077	0.882812	0.706113	0.978022	0.92228
5065	0.921569	0.923077	0.921875	0.784785	0.979167	0.949495
5070	0.901961	0.846154	0.890625	0.695095	0.958333	0.929293
5075	0.872549	0.884615	0.875	0.677535	0.967391	0.917526
5080	0.892157	0.923077	0.898438	0.735857	0.978495	0.933333
5085	0.921569	0.807692	0.898438	0.700895	0.949495	0.935323
5090	0.892157	0.846154	0.882812	0.679058	0.957895	0.923858
5095	0.872549	0.923077	0.882812	0.706113	0.978022	0.92228
5100	0.833333	0.846154	0.835938	0.593937	0.955056	0.890052
5105	0.862745	0.730769	0.835938	0.545883	0.926316	0.893401
5110	0.921569	0.846154	0.90625	0.729151	0.959184	0.94
5115	0.833333	0.769231	0.820312	0.534772	0.934066	0.880829
5120	0.862745	0.846154	0.859375	0.634346	0.956522	0.907216
5125	0.941176	0.769231	0.90625	0.710407	0.941176	0.941176
5130	0.921569	0.807692	0.898438	0.700895	0.949495	0.935323
5135	0.872549	0.923077	0.882812	0.706113	0.978022	0.92228
5140	0.882353	0.923077	0.890625	0.720725	0.978261	0.927835
5145	0.882353	0.923077	0.890625	0.720725	0.978261	0.927835
5150	0.862745	0.807692	0.851562	0.605159	0.946237	0.902564
5155	0.872549	0.923077	0.882812	0.706113	0.978022	0.92228
5160	0.911765	0.923077	0.914062	0.767842	0.978947	0.944162
5165	0.901961	0.923077	0.90625	0.751549	0.978723	0.938776
5170	0.931373	0.884615	0.921875	0.774991	0.969388	0.95
5175	0.911765	0.884615	0.90625	0.73994	0.96875	0.939394
5180	0.911765	0.884615	0.90625	0.73994	0.96875	0.939394
5185	0.872549	0.961538	0.890625	0.734489	0.988889	0.927083
5190	0.882353	0.923077	0.890625	0.720725	0.978261	0.927835
5195	0.862745	0.923077	0.875	0.691987	0.977778	0.916667
5200	0.872549	0.923077	0.882812	0.706113	0.978022	0.92228
5205	0.931373	0.884615	0.921875	0.774991	0.969388	0.95
5210	0.862745	0.846154	0.859375	0.634346	0.956522	0.907216
5215	0.852941	1	0.882812	0.735452	1	0.920635
5220	0.872549	0.884615	0.875	0.677535	0.967391	0.917526
5225	0.833333	0.807692	0.828125	0.564481	0.944444	0.885417
5230	0.892157	0.769231	0.867188	0.621121	0.938144	0.914573
5235	0.882353	0.846154	0.875	0.663616	0.957447	0.918367
5240	0.941176	0.884615	0.929688	0.793671	0.969697	0.955224
5245	0.911765	0.884615	0.90625	0.73994	0.96875	0.939394
5250	0.892157	0.769231	0.867188	0.621121	0.938144	0.914573
5255	0.872549	0.884615	0.875	0.677535	0.967391	0.917526
5260	0.823529	0.807692	0.820312	0.551749	0.94382	0.879581
5265	0.911765	1	0.929688	0.822989	1	0.953846
5270	0.882353	0.884615	0.882812	0.692291	0.967742	0.923077
5275	0.931373	0.923077	0.929688	0.802429	0.979381	0.954774
5280	0.862745	0.884615	0.867188	0.663278	0.967033	0.911917
5285	0.882353	0.884615	0.882812	0.692291	0.967742	0.923077
5290	0.941176	0.846154	0.921875	0.76624	0.96	0.950495
5295	0.872549	0.923077	0.882812	0.706113	0.978022	0.92228
5300	0.872549	0.846154	0.867188	0.648725	0.956989	0.912821
5305	0.882353	0.846154	0.875	0.663616	0.957447	0.918367
5310	0.892157	0.846154	0.882812	0.679058	0.957895	0.923858
5315	0.911765	0.730769	0.875	0.625322	0.93	0.920792
5320	0.911765	0.730769	0.875	0.625322	0.93	0.920792
5325	0.911765	0.884615	0.90625	0.73994	0.96875	0.939394
5330	0.872549	0.807692	0.859375	0.61965	0.946809	0.908163
5335	0.901961	0.884615	0.898438	0.72345	0.968421	0.93401
5340	0.882353	0.807692	0.867188	0.634666	0.947368	0.913706
5345	0.911765	0.923077	0.914062	0.767842	0.978947	0.944162
5350	0.872549	0.807692	0.859375	0.61965	0.946809	0.908163
5355	0.872549	0.923077	0.882812	0.706113	0.978022	0.92228
5360	0.872549	0.923077	0.882812	0.706113	0.978022	0.92228
5365	0.941176	0.769231	0.90625	0.710407	0.941176	0.941176
5370	0.892157	0.807692	0.875	0.65025	0.947917	0.919192
5375	0.911765	0.884615	0.90625	0.73994	0.96875	0.939394
5380	0.911765	0.846154	0.898438	0.711775	0.958763	0.934673
5385	0.833333	0.884615	0.84375	0.623173	0.965909	0.894737
5390	0.901961	0.884615	0.898438	0.72345	0.968421	0.93401
5395	0.892157	0.769231	0.867188	0.621121	0.938144	0.914573
5400	0.921569	0.769231	0.890625	0.672295	0.94	0.930693
5405	0.892157	0.884615	0.890625	0.707582	0.968085	0.928571
5410	0.901961	0.769231	0.875	0.63747	0.938776	0.92
5415	0.931373	0.923077	0.929688	0.802429	0.979381	0.954774
5420	0.921569	0.961538	0.929688	0.812234	0.989474	0.954315
5425	0.901961	0.807692	0.882812	0.666448	0.948454	0.924623
5430	0.921569	0.961538	0.929688	0.812234	0.989474	0.954315
5435	0.901961	1	0.921875	0.807104	1	0.948454
5440	0.882353	0.884615	0.882812	0.692291	0.967742	0.923077
5445	0.852941	0.884615	0.859375	0.649485	0.966667	0.90625
5450	0.862745	0.884615	0.867188	0.663278	0.967033	0.911917
5455	0.911765	0.807692	0.890625	0.68331	0.94898	0.93
5460	0.872549	0.846154	0.867188	0.648725	0.956989	0.912821
5465	0.892157	0.846154	0.882812	0.679058	0.957895	0.923858
5470	0.931373	0.807692	0.90625	0.719267	0.95	0.940594
5475	0.892157	0.923077	0.898438	0.735857	0.978495	0.933333
5480	0.960784	0.923077	0.953125	0.860185	0.98	0.970297
5485	0.931373	0.923077	0.929688	0.802429	0.979381	0.954774
5490	0.852941	0.961538	0.875	0.706961	0.988636	0.915789
5495	0.852941	0.846154	0.851562	0.620442	0.956044	0.901554
5500	0.862745	0.846154	0.859375	0.634346	0.956522	0.907216
5505	0.901961	0.923077	0.90625	0.751549	0.978723	0.938776
5510	0.862745	0.846154	0.859375	0.634346	0.956522	0.907216
5515	0.872549	0.884615	0.875	0.677535	0.967391	0.917526
5520	0.901961	0.846154	0.890625	0.695095	0.958333	0.929293
5525	0.901961	0.884615	0.898438	0.72345	0.968421	0.93401
5530	0.901961	0.884615	0.898438	0.72345	0.968421	0.93401
5535	0.852941	0.884615	0.859375	0.649485	0.966667	0.90625
5540	0.921569	0.846154	0.90625	0.729151	0.959184	0.94
5545	0.872549	0.923077	0.882812	0.706113	0.978022	0.92228
5550	0.931373	0.846154	0.914062	0.747283	0.959596	0.945274
5555	0.892157	0.846154	0.882812	0.679058	0.957895	0.923858
5560	0.921569	0.884615	0.914062	0.757102	0.969072	0.944724
5565	0.882353	0.923077	0.890625	0.720725	0.978261	0.927835
5570	0.862745	0.923077	0.875	0.691987	0.977778	0.916667
5575	0.901961	0.769231	0.875	0.63747	0.938776	0.92
5580	0.833333	0.769231	0.820312	0.534772	0.934066	0.880829
5585	0.892157	0.769231	0.867188	0.621121	0.938144	0.914573
5590	0.921569	0.884615	0.914062	0.757102	0.969072	0.944724
5595	0.911765	0.807692	0.890625	0.68331	0.94898	0.93
5600	0.882353	0.884615	0.882812	0.692291	0.967742	0.923077
5605	0.862745	0.961538	0.882812	0.720503	0.988764	0.921466
5610	0.882353	0.884615	0.882812	0.692291	0.967742	0.923077
5615	0.901961	0.807692	0.882812	0.666448	0.948454	0.924623
5620	0.872549	0.884615	0.875	0.677535	0.967391	0.917526
5625	0.911765	0.961538	0.921875	0.795515	0.989362	0.94898
5630	0.892157	0.884615	0.890625	0.707582	0.968085	0.928571
5635	0.921569	0.769231	0.890625	0.672295	0.94	0.930693
5640	0.852941	0.884615	0.859375	0.649485	0.966667	0.90625
5645	0.892157	0.923077	0.898438	0.735857	0.978495	0.933333
5650	0.843137	0.884615	0.851562	0.636126	0.966292	0.900524
5655	0.862745	0.923077	0.875	0.691987	0.977778	0.916667
5660	0.872549	0.923077	0.882812	0.706113	0.978022	0.92228
5665	0.892157	0.961538	0.90625	0.763914	0.98913	0.938144
5670	0.852941	0.730769	0.828125	0.531717	0.925532	0.887755
5675	0.843137	0.884615	0.851562	0.636126	0.966292	0.900524
5680	0.911765	0.923077	0.914062	0.767842	0.978947	0.944162
5685	0.941176	0.884615	0.929688	0.793671	0.969697	0.955224
5690	0.872549	0.923077	0.882812	0.706113	0.978022	0.92228
5695	0.960784	0.923077	0.953125	0.860185	0.98	0.970297
5700	0.862745	0.961538	0.882812	0.720503	0.988764	0.921466
5705	0.901961	0.807692	0.882812	0.666448	0.948454	0.924623
5710	0.892157	0.807692	0.875	0.65025	0.947917	0.919192
5715	0.852941	0.923077	0.867188	0.678315	0.977528	0.910995
5720	0.882353	0.884615	0.882812	0.692291	0.967742	0.923077
5725	0.872549	0.807692	0.859375	0.61965	0.946809	0.908163
5730	0.892157	0.884615	0.890625	0.707582	0.968085	0.928571
5735	0.882353	0.730769	0.851562	0.575794	0.927835	0.904523
5740	0.970588	0.961538	0.96875	0.907157	0.99	0.980198
5745	0.892157	0.884615	0.890625	0.707582	0.968085	0.928571
5750	0.911765	0.884615	0.90625	0.73994	0.96875	0.939394
5755	0.882353	0.923077	0.890625	0.720725	0.978261	0.927835
5760	0.901961	0.807692	0.882812	0.666448	0.948454	0.924623
5765	0.921569	0.884615	0.914062	0.757102	0.969072	0.944724
5770	0.892157	0.884615	0.890625	0.707582	0.968085	0.928571
5775	0.901961	0.807692	0.882812	0.666448	0.948454	0.924623
5780	0.882353	0.807692	0.867188	0.634666	0.947368	0.913706
5785	0.921569	0.923077	0.921875	0.784785	0.979167	0.949495
5790	0.911765	0.769231	0.882812	0.654507	0.939394	0.925373
5795	0.882353	0.807692	0.867188	0.634666	0.947368	0.913706
5800	0.911765	0.769231	0.882812	0.654507	0.939394	0.925373
5805	0.852941	0.884615	0.859375	0.649485	0.966667	0.90625
5810	0.892157	0.846154	0.882812	0.679058	0.957895	0.923858
5815	0.823529	0.769231	0.8125	0.521979	0.933333	0.875
5820	0.911765	0.692308	0.867188	0.595708	0.920792	0.916256
5825	0.901961	0.846154	0.890625	0.695095	0.958333	0.929293
5830	0.941176	0.846154	0.921875	0.76624	0.96	0.950495
5835	0.862745	0.807692	0.851562	0.605159	0.946237	0.902564
5840	0.921569	0.769231	0.890625	0.672295	0.94	0.930693
5845	0.911765	0.769231	0.882812	0.654507	0.939394	0.925373
5850	0.901961	0.846154	0.890625	0.695095	0.958333	0.929293
5855	0.931373	0.730769	0.890625	0.662142	0.931373	0.931373
5860	0.862745	0.884615	0.867188	0.663278	0.967033	0.911917
5865	0.882353	0.846154	0.875	0.663616	0.957447	0.918367
5870	0.892157	0.884615	0.890625	0.707582	0.968085	0.928571
5875	0.872549	0.923077	0.882812	0.706113	0.978022	0.92228
5880	0.872549	0.846154	0.867188	0.648725	0.956989	0.912821
5885	0.862745	0.807692	0.851562	0.605159	0.946237	0.902564
5890	0.882353	0.846154	0.875	0.663616	0.957447	0.918367
5895	0.882353	0.884615	0.882812	0.692291	0.967742	0.923077
5900	0.95098	0.961538	0.953125	0.866672	0.989796	0.97
5905	0.882353	0.884615	0.882812	0.692291	0.967742	0.923077
5910	0.931373	0.884615	0.921875	0.774991	0.969388	0.95
5915	0.813725	0.846154	0.820312	0.568984	0.954023	0.878307
5920	0.921569	0.884615	0.914062	0.757102	0.969072	0.944724
5925	0.901961	0.961538	0.914062	0.779423	0.989247	0.94359
5930	0.872549	0.884615	0.875	0.677535	0.967391	0.917526
5935	0.862745	0.884615	0.867188	0.663278	0.967033	0.911917
5940	0.921569	0.769231	0.890625	0.672295	0.94	0.930693
5945	0.852941	0.884615	0.859375	0.649485	0.966667	0.90625
5950	0.911765	0.884615	0.90625	0.73994	0.96875	0.939394
5955	0.941176	0.769231	0.90625	0.710407	0.941176	0.941176
5960	0.901961	0.884615	0.898438	0.72345	0.968421	0.93401
5965	0.872549	0.884615	0.875	0.677535	0.967391	0.917526
5970	0.911765	0.846154	0.898438	0.711775	0.958763	0.934673
5975	0.931373	0.923077	0.929688	0.802429	0.979381	0.954774
5980	0.901961	0.884615	0.898438	0.72345	0.968421	0.93401
5985	0.901961	0.807692	0.882812	0.666448	0.948454	0.924623
5990	0.892157	0.769231	0.867188	0.621121	0.938144	0.914573
5995	0.911765	0.884615	0.90625	0.73994	0.96875	0.939394
6000	0.872549	0.923077	0.882812	0.706113	0.978022	0.92228
6005	0.892157	0.884615	0.890625	0.707582	0.968085	0.928571
6010	0.911765	0.884615	0.90625	0.73994	0.96875	0.939394
6015	0.892157	0.923077	0.898438	0.735857	0.978495	0.933333
6020	0.921569	0.884615	0.914062	0.757102	0.969072	0.944724
6025	0.892157	0.807692	0.875	0.65025	0.947917	0.919192
6030	0.921569	0.961538	0.929688	0.812234	0.989474	0.954315
6035	0.862745	0.730769	0.835938	0.545883	0.926316	0.893401
6040	0.862745	0.961538	0.882812	0.720503	0.988764	0.921466
6045	0.882353	0.807692	0.867188	0.634666	0.947368	0.913706
6050	0.892157	0.884615	0.890625	0.707582	0.968085	0.928571
6055	0.921569	0.769231	0.890625	0.672295	0.94	0.930693
6060	0.882353	0.884615	0.882812	0.692291	0.967742	0.923077
6065	0.911765	0.884615	0.90625	0.73994	0.96875	0.939394
6070	0.95098	0.807692	0.921875	0.758673	0.95098	0.95098
6075	0.852941	0.807692	0.84375	0.591156	0.945652	0.896907
6080	0.911765	0.884615	0.90625	0.73994	0.96875	0.939394
6085	0.911765	0.923077	0.914062	0.767842	0.978947	0.944162
6090	0.882353	0.807692	0.867188	0.634666	0.947368	0.913706
6095	0.852941	0.846154	0.851562	0.620442	0.956044	0.901554
6100	0.862745	0.884615	0.867188	0.663278	0.967033	0.911917
6105	0.892157	0.846154	0.882812	0.679058	0.957895	0.923858
6110	0.892157	0.884615	0.890625	0.707582	0.968085	0.928571
6115	0.882353	0.884615	0.882812	0.692291	0.967742	0.923077
6120	0.941176	0.846154	0.921875	0.76624	0.96	0.950495
6125	0.833333	0.846154	0.835938	0.593937	0.955056	0.890052
6130	0.882353	0.807692	0.867188	0.634666	0.947368	0.913706
6135	0.872549	0.961538	0.890625	0.734489	0.988889	0.927083
6140	0.872549	0.923077	0.882812	0.706113	0.978022	0.92228
6145	0.911765	0.923077	0.914062	0.767842	0.978947	0.944162
6150	0.892157	0.846154	0.882812	0.679058	0.957895	0.923858
6155	0.862745	0.884615	0.867188	0.663278	0.967033	0.911917
6160	0.892157	0.846154	0.882812	0.679058	0.957895	0.923858
6165	0.901961	0.807692	0.882812	0.666448	0.948454	0.924623
6170	0.931373	0.884615	0.921875	0.774991	0.969388	0.95
6175	0.911765	0.807692	0.890625	0.68331	0.94898	0.93
6180	0.921569	0.846154	0.90625	0.729151	0.959184	0.94
6185	0.901961	0.807692	0.882812	0.666448	0.948454	0.924623
6190	0.941176	0.961538	0.945312	0.847756	0.989691	0.964824
6195	0.843137	0.884615	0.851562	0.636126	0.966292	0.900524
6200	0.892157	0.923077	0.898438	0.735857	0.978495	0.933333
6205	0.823529	0.923077	0.84375	0.639742	0.976744	0.893617
6210	0.901961	0.961538	0.914062	0.779423	0.989247	0.94359
6215	0.931373	0.923077	0.929688	0.802429	0.979381	0.954774
6220	0.911765	0.884615	0.90625	0.73994	0.96875	0.939394
6225	0.862745	0.884615	0.867188	0.663278	0.967033	0.911917
6230	0.852941	0.846154	0.851562	0.620442	0.956044	0.901554
6235	0.862745	0.846154	0.859375	0.634346	0.956522	0.907216
6240	0.882353	0.730769	0.851562	0.575794	0.927835	0.904523
6245	0.901961	0.884615	0.898438	0.72345	0.968421	0.93401
6250	0.862745	0.961538	0.882812	0.720503	0.988764	0.921466
6255	0.911765	0.884615	0.90625	0.73994	0.96875	0.939394
6260	0.911765	0.807692	0.890625	0.68331	0.94898	0.93
6265	0.911765	0.923077	0.914062	0.767842	0.978947	0.944162
6270	0.921569	0.923077	0.921875	0.784785	0.979167	0.949495
6275	0.862745	0.846154	0.859375	0.634346	0.956522	0.907216
6280	0.921569	0.884615	0.914062	0.757102	0.969072	0.944724
6285	0.872549	0.923077	0.882812	0.706113	0.978022	0.92228
6290	0.901961	0.961538	0.914062	0.779423	0.989247	0.94359
6295	0.892157	0.846154	0.882812	0.679058	0.957895	0.923858
6300	0.882353	0.923077	0.890625	0.720725	0.978261	0.927835
6305	0.911765	0.846154	0.898438	0.711775	0.958763	0.934673
6310	0.892157	0.923077	0.898438	0.735857	0.978495	0.933333
6315	0.862745	0.769231	0.84375	0.575684	0.93617	0.897959
6320	0.882353	0.807692	0.867188	0.634666	0.947368	0.913706
6325	0.941176	0.961538	0.945312	0.847756	0.989691	0.964824
6330	0.921569	0.884615	0.914062	0.757102	0.969072	0.944724
6335	0.872549	0.884615	0.875	0.677535	0.967391	0.917526
6340	0.931373	0.769231	0.898438	0.690902	0.940594	0.935961
6345	0.931373	0.807692	0.90625	0.719267	0.95	0.940594
6350	0.862745	0.923077	0.875	0.691987	0.977778	0.916667
6355	0.862745	0.923077	0.875	0.691987	0.977778	0.916667
6360	0.95098	0.884615	0.9375	0.813212	0.97	0.960396
6365	0.921569	0.807692	0.898438	0.700895	0.949495	0.935323
6370	0.911765	0.846154	0.898438	0.711775	0.958763	0.934673
6375	0.901961	0.961538	0.914062	0.779423	0.989247	0.94359
6380	0.852941	0.846154	0.851562	0.620442	0.956044	0.901554
6385	0.852941	0.961538	0.875	0.706961	0.988636	0.915789
6390	0.862745	0.923077	0.875	0.691987	0.977778	0.916667
6395	0.901961	0.961538	0.914062	0.779423	0.989247	0.94359
6400	0.901961	0.807692	0.882812	0.666448	0.948454	0.924623
6405	0.862745	0.884615	0.867188	0.663278	0.967033	0.911917
6410	0.882353	0.884615	0.882812	0.692291	0.967742	0.923077
6415	0.882353	0.807692	0.867188	0.634666	0.947368	0.913706
6420	0.901961	0.807692	0.882812	0.666448	0.948454	0.924623
6425	0.901961	0.846154	0.890625	0.695095	0.958333	0.929293
6430	0.960784	0.923077	0.953125	0.860185	0.98	0.970297
6435	0.862745	0.769231	0.84375	0.575684	0.93617	0.897959
6440	0.882353	0.807692	0.867188	0.634666	0.947368	0.913706
6445	0.892157	0.846154	0.882812	0.679058	0.957895	0.923858
6450	0.941176	0.923077	0.9375	0.820832	0.979592	0.96
6455	0.892157	0.884615	0.890625	0.707582	0.968085	0.928571
6460	0.882353	0.769231	0.859375	0.605406	0.9375	0.909091
6465	0.843137	0.923077	0.859375	0.665067	0.977273	0.905263
6470	0.862745	0.884615	0.867188	0.663278	0.967033	0.911917
6475	0.931373	0.884615	0.921875	0.774991	0.969388	0.95
6480	0.911765	0.884615	0.90625	0.73994	0.96875	0.939394
6485	0.921569	0.846154	0.90625	0.729151	0.959184	0.94
6490	0.862745	0.884615	0.867188	0.663278	0.967033	0.911917
6495	0.941176	0.884615	0.929688	0.793671	0.969697	0.955224
6500	0.941176	0.884615	0.929688	0.793671	0.969697	0.955224
6505	0.921569	0.961538	0.929688	0.812234	0.989474	0.954315
6510	0.892157	0.769231	0.867188	0.621121	0.938144	0.914573
6515	0.882353	0.807692	0.867188	0.634666	0.947368	0.913706
6520	0.931373	0.923077	0.929688	0.802429	0.979381	0.954774
6525	0.911765	0.923077	0.914062	0.767842	0.978947	0.944162
6530	0.921569	0.846154	0.90625	0.729151	0.959184	0.94
6535	0.911765	0.884615	0.90625	0.73994	0.96875	0.939394
6540	0.862745	0.807692	0.851562	0.605159	0.946237	0.902564
6545	0.931373	0.769231	0.898438	0.690902	0.940594	0.935961
6550	0.931373	0.884615	0.921875	0.774991	0.969388	0.95
6555	0.911765	0.807692	0.890625	0.68331	0.94898	0.93
6560	0.892157	0.961538	0.90625	0.763914	0.98913	0.938144
6565	0.921569	0.846154	0.90625	0.729151	0.959184	0.94
6570	0.911765	0.807692	0.890625	0.68331	0.94898	0.93
6575	0.892157	0.961538	0.90625	0.763914	0.98913	0.938144
6580	0.882353	0.807692	0.867188	0.634666	0.947368	0.913706
6585	0.911765	0.923077	0.914062	0.767842	0.978947	0.944162
6590	0.931373	0.769231	0.898438	0.690902	0.940594	0.935961
6595	0.901961	0.807692	0.882812	0.666448	0.948454	0.924623
6600	0.921569	0.846154	0.90625	0.729151	0.959184	0.94
6605	0.921569	0.769231	0.890625	0.672295	0.94	0.930693
6610	0.901961	0.884615	0.898438	0.72345	0.968421	0.93401
6615	0.882353	0.923077	0.890625	0.720725	0.978261	0.927835
6620	0.901961	0.846154	0.890625	0.695095	0.958333	0.929293
6625	0.892157	0.769231	0.867188	0.621121	0.938144	0.914573
6630	0.921569	0.846154	0.90625	0.729151	0.959184	0.94
6635	0.823529	0.884615	0.835938	0.610601	0.965517	0.888889
6640	0.931373	0.807692	0.90625	0.719267	0.95	0.940594
6645	0.921569	0.923077	0.921875	0.784785	0.979167	0.949495
6650	0.872549	0.846154	0.867188	0.648725	0.956989	0.912821
6655	0.872549	0.923077	0.882812	0.706113	0.978022	0.92228
6660	0.882353	0.807692	0.867188	0.634666	0.947368	0.913706
6665	0.852941	0.846154	0.851562	0.620442	0.956044	0.901554
6670	0.852941	0.807692	0.84375	0.591156	0.945652	0.896907
6675	0.921569	0.961538	0.929688	0.812234	0.989474	0.954315
6680	0.882353	0.846154	0.875	0.663616	0.957447	0.918367
6685	0.980392	1	0.984375	0.95413	1	0.990099
6690	0.852941	0.884615	0.859375	0.649485	0.966667	0.90625
6695	0.941176	0.923077	0.9375	0.820832	0.979592	0.96
6700	0.901961	0.846154	0.890625	0.695095	0.958333	0.929293
6705	0.911765	0.923077	0.914062	0.767842	0.978947	0.944162
6710	0.833333	0.692308	0.804688	0.474461	0.913978	0.871795
6715	0.901961	0.884615	0.898438	0.72345	0.968421	0.93401
6720	0.901961	0.884615	0.898438	0.72345	0.968421	0.93401
6725	0.872549	0.846154	0.867188	0.648725	0.956989	0.912821
6730	0.833333	0.884615	0.84375	0.623173	0.965909	0.894737
6735	0.911765	0.807692	0.890625	0.68331	0.94898	0.93
6740	0.931373	0.923077	0.929688	0.802429	0.979381	0.954774
6745	0.862745	1	0.890625	0.748855	1	0.926316
6750	0.901961	0.846154	0.890625	0.695095	0.958333	0.929293
6755	0.921569	0.846154	0.90625	0.729151	0.959184	0.94
6760	0.843137	0.884615	0.851562	0.636126	0.966292	0.900524
6765	0.911765	0.846154	0.898438	0.711775	0.958763	0.934673
6770	0.823529	0.807692	0.820312	0.551749	0.94382	0.879581
6775	0.872549	0.769231	0.851562	0.590275	0.936842	0.903553
6780	0.911765	0.807692	0.890625	0.68331	0.94898	0.93
6785	0.843137	0.884615	0.851562	0.636126	0.966292	0.900524
6790	0.892157	0.923077	0.898438	0.735857	0.978495	0.933333
6795	0.843137	0.884615	0.851562	0.636126	0.966292	0.900524
6800	0.892157	0.961538	0.90625	0.763914	0.98913	0.938144
6805	0.892157	0.769231	0.867188	0.621121	0.938144	0.914573
6810	0.872549	0.846154	0.867188	0.648725	0.956989	0.912821
6815	0.823529	0.769231	0.8125	0.521979	0.933333	0.875
6820	0.921569	0.692308	0.875	0.613876	0.921569	0.921569
6825	0.921569	0.846154	0.90625	0.729151	0.959184	0.94
6830	0.833333	0.923077	0.851562	0.652218	0.977011	0.899471
6835	0.941176	0.923077	0.9375	0.820832	0.979592	0.96
6840	0.843137	0.961538	0.867188	0.693835	0.988506	0.910053
6845	0.862745	0.846154	0.859375	0.634346	0.956522	0.907216
6850	0.892157	0.884615	0.890625	0.707582	0.968085	0.928571
6855	0.882353	0.846154	0.875	0.663616	0.957447	0.918367
6860	0.931373	0.961538	0.9375	0.82963	0.989583	0.959596
6865	0.872549	0.846154	0.867188	0.648725	0.956989	0.912821
6870	0.892157	0.846154	0.882812	0.679058	0.957895	0.923858
6875	0.852941	0.846154	0.851562	0.620442	0.956044	0.901554
6880	0.872549	0.884615	0.875	0.677535	0.967391	0.917526
6885	0.892157	0.807692	0.875	0.65025	0.947917	0.919192
6890	0.911765	0.884615	0.90625	0.73994	0.96875	0.939394
6895	0.882353	0.846154	0.875	0.663616	0.957447	0.918367
6900	0.862745	0.846154	0.859375	0.634346	0.956522	0.907216
6905	0.852941	0.846154	0.851562	0.620442	0.956044	0.901554
6910	0.852941	0.769231	0.835938	0.561593	0.935484	0.892308
6915	0.882353	0.846154	0.875	0.663616	0.957447	0.918367
6920	0.862745	0.884615	0.867188	0.663278	0.967033	0.911917
6925	0.882353	0.807692	0.867188	0.634666	0.947368	0.913706
6930	0.862745	0.846154	0.859375	0.634346	0.956522	0.907216
6935	0.882353	0.807692	0.867188	0.634666	0.947368	0.913706
6940	0.960784	0.769231	0.921875	0.752482	0.942308	0.951456
6945	0.882353	0.846154	0.875	0.663616	0.957447	0.918367
6950	0.872549	0.807692	0.859375	0.61965	0.946809	0.908163
6955	0.833333	0.846154	0.835938	0.593937	0.955056	0.890052
6960	0.892157	0.884615	0.890625	0.707582	0.968085	0.928571
6965	0.892157	0.884615	0.890625	0.707582	0.968085	0.928571
6970	0.921569	0.846154	0.90625	0.729151	0.959184	0.94
6975	0.960784	0.846154	0.9375	0.806938	0.960784	0.960784
6980	0.882353	0.807692	0.867188	0.634666	0.947368	0.913706
6985	0.931373	0.923077	0.929688	0.802429	0.979381	0.954774
6990	0.872549	0.769231	0.851562	0.590275	0.936842	0.903553
6995	0.901961	0.807692	0.882812	0.666448	0.948454	0.924623
7000	0.882353	0.846154	0.875	0.663616	0.957447	0.918367
7005	0.911765	0.961538	0.921875	0.795515	0.989362	0.94898
7010	0.852941	1	0.882812	0.735452	1	0.920635
7015	0.931373	0.846154	0.914062	0.747283	0.959596	0.945274
7020	0.872549	0.923077	0.882812	0.706113	0.978022	0.92228
7025	0.901961	0.884615	0.898438	0.72345	0.968421	0.93401
7030	0.901961	0.769231	0.875	0.63747	0.938776	0.92
7035	0.911765	0.807692	0.890625	0.68331	0.94898	0.93
7040	0.901961	0.961538	0.914062	0.779423	0.989247	0.94359
7045	0.872549	0.846154	0.867188	0.648725	0.956989	0.912821
7050	0.862745	0.769231	0.84375	0.575684	0.93617	0.897959
7055	0.862745	0.884615	0.867188	0.663278	0.967033	0.911917
7060	0.911765	0.846154	0.898438	0.711775	0.958763	0.934673
7065	0.921569	0.846154	0.90625	0.729151	0.959184	0.94
7070	0.852941	0.884615	0.859375	0.649485	0.966667	0.90625
7075	0.862745	0.884615	0.867188	0.663278	0.967033	0.911917
7080	0.882353	0.807692	0.867188	0.634666	0.947368	0.913706
7085	0.931373	0.846154	0.914062	0.747283	0.959596	0.945274
7090	0.882353	0.730769	0.851562	0.575794	0.927835	0.904523
7095	0.892157	0.884615	0.890625	0.707582	0.968085	0.928571
7100	0.921569	0.884615	0.914062	0.757102	0.969072	0.944724
7105	0.813725	0.846154	0.820312	0.568984	0.954023	0.878307
7110	0.833333	0.807692	0.828125	0.564481	0.944444	0.885417
7115	0.901961	1	0.921875	0.807104	1	0.948454
7120	0.833333	0.846154	0.835938	0.593937	0.955056	0.890052
7125	0.852941	0.846154	0.851562	0.620442	0.956044	0.901554
7130	0.882353	0.923077	0.890625	0.720725	0.978261	0.927835
7135	0.882353	0.884615	0.882812	0.692291	0.967742	0.923077
7140	0.872549	0.884615	0.875	0.677535	0.967391	0.917526
7145	0.960784	0.884615	0.945312	0.833693	0.970297	0.965517
7150	0.892157	0.923077	0.898438	0.735857	0.978495	0.933333
7155	0.882353	0.884615	0.882812	0.692291	0.967742	0.923077
7160	0.862745	0.884615	0.867188	0.663278	0.967033	0.911917
7165	0.921569	0.961538	0.929688	0.812234	0.989474	0.954315
7170	0.911765	0.923077	0.914062	0.767842	0.978947	0.944162
7175	0.882353	0.846154	0.875	0.663616	0.957447	0.918367
7180	0.872549	0.923077	0.882812	0.706113	0.978022	0.92228
7185	0.970588	0.730769	0.921875	0.747932	0.933962	0.951923
7190	0.931373	0.807692	0.90625	0.719267	0.95	0.940594
7195	0.862745	0.923077	0.875	0.691987	0.977778	0.916667
7200	0.872549	0.769231	0.851562	0.590275	0.936842	0.903553
7205	0.911765	0.961538	0.921875	0.795515	0.989362	0.94898
7210	0.882353	0.846154	0.875	0.663616	0.957447	0.918367
7215	0.862745	0.807692	0.851562	0.605159	0.946237	0.902564
7220	0.843137	0.807692	0.835938	0.577607	0.945055	0.891192
7225	0.872549	0.923077	0.882812	0.706113	0.978022	0.92228
7230	0.882353	0.807692	0.867188	0.634666	0.947368	0.913706
7235	0.843137	0.884615	0.851562	0.636126	0.966292	0.900524
7240	0.911765	0.923077	0.914062	0.767842	0.978947	0.944162
7245	0.901961	0.730769	0.867188	0.608119	0.929293	0.915423
7250	0.911765	0.923077	0.914062	0.767842	0.978947	0.944162
7255	0.95098	0.923077	0.945312	0.84006	0.979798	0.965174
7260	0.882353	0.769231	0.859375	0.605406	0.9375	0.909091
7265	0.872549	0.884615	0.875	0.677535	0.967391	0.917526
7270	0.901961	0.692308	0.859375	0.57835	0.92	0.910891
7275	0.882353	0.846154	0.875	0.663616	0.957447	0.918367
7280	0.882353	0.807692	0.867188	0.634666	0.947368	0.913706
7285	0.833333	0.769231	0.820312	0.534772	0.934066	0.880829
7290	0.892157	0.846154	0.882812	0.679058	0.957895	0.923858
7295	0.921569	0.846154	0.90625	0.729151	0.959184	0.94
7300	0.833333	0.884615	0.84375	0.623173	0.965909	0.894737
7305	0.892157	0.961538	0.90625	0.763914	0.98913	0.938144
7310	0.941176	0.884615	0.929688	0.793671	0.969697	0.955224
7315	0.892157	0.923077	0.898438	0.735857	0.978495	0.933333
7320	0.852941	0.884615	0.859375	0.649485	0.966667	0.90625
7325	0.941176	0.769231	0.90625	0.710407	0.941176	0.941176
7330	0.872549	0.884615	0.875	0.677535	0.967391	0.917526
7335	0.862745	0.884615	0.867188	0.663278	0.967033	0.911917
7340	0.882353	0.846154	0.875	0.663616	0.957447	0.918367
7345	0.882353	0.769231	0.859375	0.605406	0.9375	0.909091
7350	0.931373	0.846154	0.914062	0.747283	0.959596	0.945274
7355	0.852941	0.923077	0.867188	0.678315	0.977528	0.910995
7360	0.901961	0.884615	0.898438	0.72345	0.968421	0.93401
7365	0.872549	0.884615	0.875	0.677535	0.967391	0.917526
7370	0.872549	0.807692	0.859375	0.61965	0.946809	0.908163
7375	0.833333	0.884615	0.84375	0.623173	0.965909	0.894737
7380	0.911765	0.923077	0.914062	0.767842	0.978947	0.944162
7385	0.921569	0.846154	0.90625	0.729151	0.959184	0.94
7390	0.921569	0.769231	0.890625	0.672295	0.94	0.930693
7395	0.852941	0.807692	0.84375	0.591156	0.945652	0.896907
7400	0.882353	0.846154	0.875	0.663616	0.957447	0.918367
7405	0.862745	0.807692	0.851562	0.605159	0.946237	0.902564
7410	0.882353	0.846154	0.875	0.663616	0.957447	0.918367
7415	0.892157	0.884615	0.890625	0.707582	0.968085	0.928571
7420	0.901961	0.846154	0.890625	0.695095	0.958333	0.929293
7425	0.921569	0.846154	0.90625	0.729151	0.959184	0.94
7430	0.921569	0.846154	0.90625	0.729151	0.959184	0.94
7435	0.931373	0.846154	0.914062	0.747283	0.959596	0.945274
7440	0.911765	0.846154	0.898438	0.711775	0.958763	0.934673
7445	0.882353	0.769231	0.859375	0.605406	0.9375	0.909091
7450	0.872549	0.769231	0.851562	0.590275	0.936842	0.903553
7455	0.833333	0.769231	0.820312	0.534772	0.934066	0.880829
7460	0.833333	0.846154	0.835938	0.593937	0.955056	0.890052
7465	0.911765	0.846154	0.898438	0.711775	0.958763	0.934673
7470	0.921569	0.730769	0.882812	0.643305	0.930693	0.926108
7475	0.882353	0.884615	0.882812	0.692291	0.967742	0.923077
7480	0.95098	0.846154	0.929688	0.786096	0.960396	0.955665
7485	0.901961	0.846154	0.890625	0.695095	0.958333	0.929293
7490	0.852941	0.807692	0.84375	0.591156	0.945652	0.896907
7495	0.882353	0.884615	0.882812	0.692291	0.967742	0.923077
7500	0.892157	0.884615	0.890625	0.707582	0.968085	0.928571
7505	0.901961	0.846154	0.890625	0.695095	0.958333	0.929293
7510	0.862745	0.923077	0.875	0.691987	0.977778	0.916667
7515	0.911765	0.923077	0.914062	0.767842	0.978947	0.944162
7520	0.901961	0.884615	0.898438	0.72345	0.968421	0.93401
7525	0.852941	0.961538	0.875	0.706961	0.988636	0.915789
7530	0.862745	0.923077	0.875	0.691987	0.977778	0.916667
7535	0.882353	0.846154	0.875	0.663616	0.957447	0.918367
7540	0.882353	0.846154	0.875	0.663616	0.957447	0.918367
7545	0.862745	0.807692	0.851562	0.605159	0.946237	0.902564
7550	0.882353	0.884615	0.882812	0.692291	0.967742	0.923077
7555	0.892157	0.846154	0.882812	0.679058	0.957895	0.923858
7560	0.901961	0.923077	0.90625	0.751549	0.978723	0.938776
7565	0.843137	0.884615	0.851562	0.636126	0.966292	0.900524
7570	0.901961	0.923077	0.90625	0.751549	0.978723	0.938776
7575	0.882353	0.807692	0.867188	0.634666	0.947368	0.913706
7580	0.931373	0.923077	0.929688	0.802429	0.979381	0.954774
7585	0.911765	0.923077	0.914062	0.767842	0.978947	0.944162
7590	0.892157	0.923077	0.898438	0.735857	0.978495	0.933333
7595	0.931373	0.846154	0.914062	0.747283	0.959596	0.945274
7600	0.862745	0.846154	0.859375	0.634346	0.956522	0.907216
7605	0.882353	0.807692	0.867188	0.634666	0.947368	0.913706
7610	0.892157	0.846154	0.882812	0.679058	0.957895	0.923858
7615	0.892157	0.730769	0.859375	0.591629	0.928571	0.91
7620	0.931373	0.846154	0.914062	0.747283	0.959596	0.945274
7625	0.95098	0.846154	0.929688	0.786096	0.960396	0.955665
7630	0.892157	0.769231	0.867188	0.621121	0.938144	0.914573
7635	0.931373	0.807692	0.90625	0.719267	0.95	0.940594
7640	0.843137	0.884615	0.851562	0.636126	0.966292	0.900524
7645	0.882353	0.884615	0.882812	0.692291	0.967742	0.923077
7650	0.882353	0.884615	0.882812	0.692291	0.967742	0.923077
7655	0.882353	0.884615	0.882812	0.692291	0.967742	0.923077
7660	0.921569	0.884615	0.914062	0.757102	0.969072	0.944724
7665	0.921569	0.846154	0.90625	0.729151	0.959184	0.94
7670	0.862745	0.884615	0.867188	0.663278	0.967033	0.911917
7675	0.901961	1	0.921875	0.807104	1	0.948454
7680	0.901961	0.884615	0.898438	0.72345	0.968421	0.93401
7685	0.872549	0.923077	0.882812	0.706113	0.978022	0.92228
7690	0.911765	0.884615	0.90625	0.73994	0.96875	0.939394
7695	0.95098	0.884615	0.9375	0.813212	0.97	0.960396
7700	0.921569	0.769231	0.890625	0.672295	0.94	0.930693
7705	0.892157	0.884615	0.890625	0.707582	0.968085	0.928571
7710	0.901961	0.923077	0.90625	0.751549	0.978723	0.938776
7715	0.931373	0.846154	0.914062	0.747283	0.959596	0.945274
7720	0.872549	0.923077	0.882812	0.706113	0.978022	0.92228
7725	0.892157	0.769231	0.867188	0.621121	0.938144	0.914573
7730	0.921569	0.884615	0.914062	0.757102	0.969072	0.944724
7735	0.862745	0.846154	0.859375	0.634346	0.956522	0.907216
7740	0.882353	0.961538	0.898438	0.748948	0.989011	0.932642
7745	0.882353	0.923077	0.890625	0.720725	0.978261	0.927835
7750	0.901961	0.692308	0.859375	0.57835	0.92	0.910891
7755	0.872549	0.884615	0.875	0.677535	0.967391	0.917526
7760	0.872549	0.807692	0.859375	0.61965	0.946809	0.908163
7765	0.872549	0.923077	0.882812	0.706113	0.978022	0.92228
7770	0.882353	0.846154	0.875	0.663616	0.957447	0.918367
7775	0.970588	0.846154	0.945312	0.828864	0.961165	0.965854
7780	0.901961	0.807692	0.882812	0.666448	0.948454	0.924623
7785	0.931373	0.807692	0.90625	0.719267	0.95	0.940594
7790	0.901961	0.846154	0.890625	0.695095	0.958333	0.929293
7795	0.833333	0.961538	0.859375	0.681099	0.988372	0.904255
7800	0.843137	1	0.875	0.722456	1	0.914894
7805	0.882353	0.961538	0.898438	0.748948	0.989011	0.932642
7810	0.862745	0.769231	0.84375	0.575684	0.93617	0.897959
7815	0.901961	0.769231	0.875	0.63747	0.938776	0.92
7820	0.901961	0.884615	0.898438	0.72345	0.968421	0.93401
7825	0.901961	0.884615	0.898438	0.72345	0.968421	0.93401
7830	0.911765	0.923077	0.914062	0.767842	0.978947	0.944162
7835	0.911765	0.884615	0.90625	0.73994	0.96875	0.939394
7840	0.901961	0.884615	0.898438	0.72345	0.968421	0.93401
7845	0.872549	0.884615	0.875	0.677535	0.967391	0.917526
7850	0.872549	0.846154	0.867188	0.648725	0.956989	0.912821
7855	0.882353	0.884615	0.882812	0.692291	0.967742	0.923077
7860	0.931373	0.884615	0.921875	0.774991	0.969388	0.95
7865	0.882353	0.884615	0.882812	0.692291	0.967742	0.923077
7870	0.901961	0.730769	0.867188	0.608119	0.929293	0.915423
7875	0.862745	0.961538	0.882812	0.720503	0.988764	0.921466
7880	0.931373	0.884615	0.921875	0.774991	0.969388	0.95
7885	0.921569	0.807692	0.898438	0.700895	0.949495	0.935323
7890	0.901961	0.846154	0.890625	0.695095	0.958333	0.929293
7895	0.862745	0.730769	0.835938	0.545883	0.926316	0.893401
7900	0.872549	0.884615	0.875	0.677535	0.967391	0.917526
7905	0.843137	0.807692	0.835938	0.577607	0.945055	0.891192
7910	0.882353	0.730769	0.851562	0.575794	0.927835	0.904523
7915	0.862745	0.923077	0.875	0.691987	0.977778	0.916667
7920	0.872549	0.884615	0.875	0.677535	0.967391	0.917526
7925	0.911765	0.961538	0.921875	0.795515	0.989362	0.94898
7930	0.901961	0.807692	0.882812	0.666448	0.948454	0.924623
7935	0.901961	0.769231	0.875	0.63747	0.938776	0.92
7940	0.852941	0.769231	0.835938	0.561593	0.935484	0.892308
7945	0.872549	0.961538	0.890625	0.734489	0.988889	0.927083
7950	0.911765	0.884615	0.90625	0.73994	0.96875	0.939394
7955	0.872549	0.846154	0.867188	0.648725	0.956989	0.912821
7960	0.921569	0.769231	0.890625	0.672295	0.94	0.930693
7965	0.901961	0.807692	0.882812	0.666448	0.948454	0.924623
7970	0.901961	0.884615	0.898438	0.72345	0.968421	0.93401
7975	0.862745	0.846154	0.859375	0.634346	0.956522	0.907216
7980	0.872549	0.730769	0.84375	0.560561	0.927083	0.89899
7985	0.901961	0.846154	0.890625	0.695095	0.958333	0.929293
7990	0.852941	0.846154	0.851562	0.620442	0.956044	0.901554
7995	0.941176	0.846154	0.921875	0.76624	0.96	0.950495
8000	0.872549	0.846154	0.867188	0.648725	0.956989	0.912821
8005	0.95098	0.884615	0.9375	0.813212	0.97	0.960396
8010	0.862745	0.923077	0.875	0.691987	0.977778	0.916667
8015	0.941176	0.884615	0.929688	0.793671	0.969697	0.955224
8020	0.843137	0.884615	0.851562	0.636126	0.966292	0.900524
8025	0.872549	0.961538	0.890625	0.734489	0.988889	0.927083
8030	0.862745	0.884615	0.867188	0.663278	0.967033	0.911917
8035	0.852941	0.807692	0.84375	0.591156	0.945652	0.896907
8040	0.960784	0.961538	0.960938	0.886448	0.989899	0.975124
8045	0.901961	0.846154	0.890625	0.695095	0.958333	0.929293
8050	0.931373	0.884615	0.921875	0.774991	0.969388	0.95
8055	0.872549	0.884615	0.875	0.677535	0.967391	0.917526
8060	0.892157	0.961538	0.90625	0.763914	0.98913	0.938144
8065	0.921569	0.846154	0.90625	0.729151	0.959184	0.94
8070	0.941176	0.846154	0.921875	0.76624	0.96	0.950495
8075	0.901961	0.846154	0.890625	0.695095	0.958333	0.929293
8080	0.911765	1	0.929688	0.822989	1	0.953846
8085	0.892157	0.846154	0.882812	0.679058	0.957895	0.923858
8090	0.941176	0.884615	0.929688	0.793671	0.969697	0.955224
8095	0.901961	0.769231	0.875	0.63747	0.938776	0.92
8100	0.872549	0.961538	0.890625	0.734489	0.988889	0.927083
8105	0.901961	0.846154	0.890625	0.695095	0.958333	0.929293
8110	0.901961	0.961538	0.914062	0.779423	0.989247	0.94359
8115	0.921569	0.846154	0.90625	0.729151	0.959184	0.94
8120	0.882353	0.846154	0.875	0.663616	0.957447	0.918367
8125	0.911765	0.807692	0.890625	0.68331	0.94898	0.93
8130	0.901961	0.807692	0.882812	0.666448	0.948454	0.924623
8135	0.95098	0.884615	0.9375	0.813212	0.97	0.960396
8140	0.852941	0.961538	0.875	0.706961	0.988636	0.915789
8145	0.882353	0.769231	0.859375	0.605406	0.9375	0.909091
8150	0.882353	0.807692	0.867188	0.634666	0.947368	0.913706
8155	0.892157	0.769231	0.867188	0.621121	0.938144	0.914573
8160	0.862745	0.884615	0.867188	0.663278	0.967033	0.911917
8165	0.843137	0.846154	0.84375	0.606983	0.955556	0.895833
8170	0.882353	0.884615	0.882812	0.692291	0.967742	0.923077
8175	0.901961	0.846154	0.890625	0.695095	0.958333	0.929293
8180	0.872549	0.884615	0.875	0.677535	0.967391	0.917526
8185	0.892157	0.884615	0.890625	0.707582	0.968085	0.928571
8190	0.921569	0.846154	0.90625	0.729151	0.959184	0.94
8195	0.892157	0.884615	0.890625	0.707582	0.968085	0.928571
8200	0.872549	0.884615	0.875	0.677535	0.967391	0.917526
8205	0.872549	0.846154	0.867188	0.648725	0.956989	0.912821
8210	0.941176	0.807692	0.914062	0.738499	0.950495	0.945813
8215	0.862745	0.884615	0.867188	0.663278	0.967033	0.911917
8220	0.892157	0.807692	0.875	0.65025	0.947917	0.919192
8225	0.872549	0.884615	0.875	0.677535	0.967391	0.917526
8230	0.941176	1	0.953125	0.874475	1	0.969697
8235	0.901961	0.846154	0.890625	0.695095	0.958333	0.929293
8240	0.872549	0.923077	0.882812	0.706113	0.978022	0.92228
8245	0.901961	0.961538	0.914062	0.779423	0.989247	0.94359
8250	0.872549	0.807692	0.859375	0.61965	0.946809	0.908163
8255	0.911765	0.923077	0.914062	0.767842	0.978947	0.944162
8260	0.921569	0.846154	0.90625	0.729151	0.959184	0.94
8265	0.911765	0.884615	0.90625	0.73994	0.96875	0.939394
8270	0.921569	0.807692	0.898438	0.700895	0.949495	0.935323
8275	0.911765	0.884615	0.90625	0.73994	0.96875	0.939394
8280	0.901961	0.730769	0.867188	0.608119	0.929293	0.915423
8285	0.882353	0.961538	0.898438	0.748948	0.989011	0.932642
8290	0.823529	0.846154	0.828125	0.581279	0.954545	0.884211
8295	0.862745	0.884615	0.867188	0.663278	0.967033	0.911917
8300	0.862745	0.884615	0.867188	0.663278	0.967033	0.911917
8305	0.921569	0.961538	0.929688	0.812234	0.989474	0.954315
8310	0.872549	0.884615	0.875	0.677535	0.967391	0.917526
8315	0.921569	0.884615	0.914062	0.757102	0.969072	0.944724
8320	0.960784	0.884615	0.945312	0.833693	0.970297	0.965517
8325	0.892157	0.884615	0.890625	0.707582	0.968085	0.928571
8330	0.911765	0.884615	0.90625	0.73994	0.96875	0.939394
8335	0.921569	0.884615	0.914062	0.757102	0.969072	0.944724
8340	0.833333	0.730769	0.8125	0.504777	0.923913	0.876289
8345	0.872549	0.846154	0.867188	0.648725	0.956989	0.912821
8350	0.892157	0.884615	0.890625	0.707582	0.968085	0.928571
8355	0.941176	0.884615	0.929688	0.793671	0.969697	0.955224
8360	0.892157	0.923077	0.898438	0.735857	0.978495	0.933333
8365	0.882353	0.923077	0.890625	0.720725	0.978261	0.927835
8370	0.941176	0.730769	0.898438	0.681918	0.932039	0.936585
8375	0.941176	0.846154	0.921875	0.76624	0.96	0.950495
8380	0.911765	0.884615	0.90625	0.73994	0.96875	0.939394
8385	0.921569	0.961538	0.929688	0.812234	0.989474	0.954315
8390	0.892157	0.807692	0.875	0.65025	0.947917	0.919192
8395	0.862745	0.923077	0.875	0.691987	0.977778	0.916667
8400	0.892157	0.846154	0.882812	0.679058	0.957895	0.923858
8405	0.911765	0.846154	0.898438	0.711775	0.958763	0.934673
8410	0.95098	0.884615	0.9375	0.813212	0.97	0.960396
8415	0.901961	0.923077	0.90625	0.751549	0.978723	0.938776
8420	0.882353	0.807692	0.867188	0.634666	0.947368	0.913706
8425	0.872549	0.846154	0.867188	0.648725	0.956989	0.912821
8430	0.921569	0.846154	0.90625	0.729151	0.959184	0.94
8435	0.872549	0.769231	0.851562	0.590275	0.936842	0.903553
8440	0.901961	0.884615	0.898438	0.72345	0.968421	0.93401
8445	0.882353	0.884615	0.882812	0.692291	0.967742	0.923077
8450	0.882353	0.884615	0.882812	0.692291	0.967742	0.923077
8455	0.882353	0.846154	0.875	0.663616	0.957447	0.918367
8460	0.911765	0.923077	0.914062	0.767842	0.978947	0.944162
8465	0.843137	1	0.875	0.722456	1	0.914894
8470	0.970588	0.884615	0.953125	0.855204	0.970588	0.970588
8475	0.901961	0.807692	0.882812	0.666448	0.948454	0.924623
8480	0.833333	0.846154	0.835938	0.593937	0.955056	0.890052
8485	0.872549	0.923077	0.882812	0.706113	0.978022	0.92228
8490	0.882353	0.884615	0.882812	0.692291	0.967742	0.923077
8495	0.882353	0.846154	0.875	0.663616	0.957447	0.918367
8500	0.911765	0.923077	0.914062	0.767842	0.978947	0.944162
8505	0.882353	0.807692	0.867188	0.634666	0.947368	0.913706
8510	0.862745	0.846154	0.859375	0.634346	0.956522	0.907216
8515	0.813725	0.807692	0.8125	0.539385	0.943182	0.873684
8520	0.901961	0.884615	0.898438	0.72345	0.968421	0.93401
8525	0.882353	0.884615	0.882812	0.692291	0.967742	0.923077
8530	0.892157	0.884615	0.890625	0.707582	0.968085	0.928571
8535	0.911765	0.846154	0.898438	0.711775	0.958763	0.934673
8540	0.931373	0.884615	0.921875	0.774991	0.969388	0.95
8545	0.901961	0.884615	0.898438	0.72345	0.968421	0.93401
8550	0.921569	0.769231	0.890625	0.672295	0.94	0.930693
8555	0.862745	0.846154	0.859375	0.634346	0.956522	0.907216
8560	0.892157	0.846154	0.882812	0.679058	0.957895	0.923858
8565	0.95098	0.769231	0.914062	0.7309	0.941748	0.946341
8570	0.911765	0.846154	0.898438	0.711775	0.958763	0.934673
8575	0.911765	0.846154	0.898438	0.711775	0.958763	0.934673
8580	0.862745	0.884615	0.867188	0.663278	0.967033	0.911917
8585	0.872549	0.884615	0.875	0.677535	0.967391	0.917526
8590	0.921569	0.884615	0.914062	0.757102	0.969072	0.944724
8595	0.960784	0.923077	0.953125	0.860185	0.98	0.970297
8600	0.911765	0.961538	0.921875	0.795515	0.989362	0.94898
8605	0.852941	0.884615	0.859375	0.649485	0.966667	0.90625
8610	0.882353	0.846154	0.875	0.663616	0.957447	0.918367
8615	0.921569	0.846154	0.90625	0.729151	0.959184	0.94
8620	0.803922	0.846154	0.8125	0.557027	0.953488	0.87234
8625	0.901961	0.730769	0.867188	0.608119	0.929293	0.915423
8630	0.803922	0.846154	0.8125	0.557027	0.953488	0.87234
8635	0.852941	0.807692	0.84375	0.591156	0.945652	0.896907
8640	0.823529	0.884615	0.835938	0.610601	0.965517	0.888889
8645	0.921569	0.807692	0.898438	0.700895	0.949495	0.935323
8650	0.911765	0.923077	0.914062	0.767842	0.978947	0.944162
8655	0.911765	0.884615	0.90625	0.73994	0.96875	0.939394
8660	0.911765	0.846154	0.898438	0.711775	0.958763	0.934673
8665	0.901961	0.807692	0.882812	0.666448	0.948454	0.924623
8670	0.901961	0.884615	0.898438	0.72345	0.968421	0.93401
8675	0.862745	0.846154	0.859375	0.634346	0.956522	0.907216
8680	0.872549	0.769231	0.851562	0.590275	0.936842	0.903553
8685	0.921569	0.807692	0.898438	0.700895	0.949495	0.935323
8690	0.931373	0.884615	0.921875	0.774991	0.969388	0.95
8695	0.911765	0.769231	0.882812	0.654507	0.939394	0.925373
8700	0.892157	0.923077	0.898438	0.735857	0.978495	0.933333
8705	0.823529	0.923077	0.84375	0.639742	0.976744	0.893617
8710	0.911765	0.884615	0.90625	0.73994	0.96875	0.939394
8715	0.941176	0.884615	0.929688	0.793671	0.969697	0.955224
8720	0.872549	0.846154	0.867188	0.648725	0.956989	0.912821
8725	0.892157	0.807692	0.875	0.65025	0.947917	0.919192
8730	0.862745	0.769231	0.84375	0.575684	0.93617	0.897959
8735	0.901961	0.923077	0.90625	0.751549	0.978723	0.938776
8740	0.911765	0.884615	0.90625	0.73994	0.96875	0.939394
8745	0.921569	0.846154	0.90625	0.729151	0.959184	0.94
8750	0.852941	0.846154	0.851562	0.620442	0.956044	0.901554
8755	0.95098	0.846154	0.929688	0.786096	0.960396	0.955665
8760	0.911765	0.846154	0.898438	0.711775	0.958763	0.934673
8765	0.882353	0.846154	0.875	0.663616	0.957447	0.918367
8770	0.872549	0.961538	0.890625	0.734489	0.988889	0.927083
8775	0.862745	0.807692	0.851562	0.605159	0.946237	0.902564
8780	0.921569	0.923077	0.921875	0.784785	0.979167	0.949495
8785	0.852941	0.846154	0.851562	0.620442	0.956044	0.901554
8790	0.862745	0.884615	0.867188	0.663278	0.967033	0.911917
8795	0.852941	0.807692	0.84375	0.591156	0.945652	0.896907
8800	0.852941	0.884615	0.859375	0.649485	0.966667	0.90625
8805	0.941176	0.923077	0.9375	0.820832	0.979592	0.96
8810	0.882353	0.884615	0.882812	0.692291	0.967742	0.923077
8815	0.882353	0.846154	0.875	0.663616	0.957447	0.918367
8820	0.892157	0.961538	0.90625	0.763914	0.98913	0.938144
8825	0.921569	0.846154	0.90625	0.729151	0.959184	0.94
8830	0.921569	0.807692	0.898438	0.700895	0.949495	0.935323
8835	0.970588	0.884615	0.953125	0.855204	0.970588	0.970588
8840	0.892157	0.846154	0.882812	0.679058	0.957895	0.923858
8845	0.862745	0.961538	0.882812	0.720503	0.988764	0.921466
8850	0.892157	0.807692	0.875	0.65025	0.947917	0.919192
8855	0.931373	0.807692	0.90625	0.719267	0.95	0.940594
8860	0.911765	0.846154	0.898438	0.711775	0.958763	0.934673
8865	0.941176	0.846154	0.921875	0.76624	0.96	0.950495
8870	0.862745	0.807692	0.851562	0.605159	0.946237	0.902564
8875	0.931373	0.884615	0.921875	0.774991	0.969388	0.95
8880	0.843137	0.923077	0.859375	0.665067	0.977273	0.905263
8885	0.901961	0.884615	0.898438	0.72345	0.968421	0.93401
8890	0.892157	0.884615	0.890625	0.707582	0.968085	0.928571
8895	0.901961	0.884615	0.898438	0.72345	0.968421	0.93401
8900	0.872549	0.846154	0.867188	0.648725	0.956989	0.912821
8905	0.911765	0.846154	0.898438	0.711775	0.958763	0.934673
8910	0.941176	0.807692	0.914062	0.738499	0.950495	0.945813
8915	0.852941	0.961538	0.875	0.706961	0.988636	0.915789
8920	0.843137	0.769231	0.828125	0.547967	0.934783	0.886598
8925	0.901961	0.807692	0.882812	0.666448	0.948454	0.924623
8930	0.872549	0.923077	0.882812	0.706113	0.978022	0.92228
8935	0.872549	0.923077	0.882812	0.706113	0.978022	0.92228
8940	0.872549	0.884615	0.875	0.677535	0.967391	0.917526
8945	0.901961	0.846154	0.890625	0.695095	0.958333	0.929293
8950	0.911765	0.884615	0.90625	0.73994	0.96875	0.939394
8955	0.911765	0.923077	0.914062	0.767842	0.978947	0.944162
8960	0.882353	0.846154	0.875	0.663616	0.957447	0.918367
8965	0.901961	0.884615	0.898438	0.72345	0.968421	0.93401
8970	0.921569	0.884615	0.914062	0.757102	0.969072	0.944724
8975	0.921569	0.884615	0.914062	0.757102	0.969072	0.944724
8980	0.911765	0.884615	0.90625	0.73994	0.96875	0.939394
8985	0.852941	0.923077	0.867188	0.678315	0.977528	0.910995
8990	0.921569	0.884615	0.914062	0.757102	0.969072	0.944724
8995	0.901961	0.884615	0.898438	0.72345	0.968421	0.93401
9000	0.823529	0.923077	0.84375	0.639742	0.976744	0.893617
9005	0.843137	0.807692	0.835938	0.577607	0.945055	0.891192
9010	0.911765	0.846154	0.898438	0.711775	0.958763	0.934673
9015	0.892157	0.884615	0.890625	0.707582	0.968085	0.928571
9020	0.872549	0.807692	0.859375	0.61965	0.946809	0.908163
9025	0.892157	0.769231	0.867188	0.621121	0.938144	0.914573
9030	0.882353	0.769231	0.859375	0.605406	0.9375	0.909091
9035	0.921569	0.884615	0.914062	0.757102	0.969072	0.944724
9040	0.921569	0.846154	0.90625	0.729151	0.959184	0.94
9045	0.882353	0.846154	0.875	0.663616	0.957447	0.918367
9050	0.882353	0.884615	0.882812	0.692291	0.967742	0.923077
9055	0.921569	0.846154	0.90625	0.729151	0.959184	0.94
9060	0.882353	0.923077	0.890625	0.720725	0.978261	0.927835
9065	0.95098	0.923077	0.945312	0.84006	0.979798	0.965174
9070	0.970588	0.884615	0.953125	0.855204	0.970588	0.970588
9075	0.862745	0.884615	0.867188	0.663278	0.967033	0.911917
9080	0.921569	0.846154	0.90625	0.729151	0.959184	0.94
9085	0.872549	0.846154	0.867188	0.648725	0.956989	0.912821
9090	0.892157	0.884615	0.890625	0.707582	0.968085	0.928571
9095	0.911765	0.807692	0.890625	0.68331	0.94898	0.93
9100	0.833333	0.884615	0.84375	0.623173	0.965909	0.894737
9105	0.882353	0.846154	0.875	0.663616	0.957447	0.918367
9110	0.872549	0.769231	0.851562	0.590275	0.936842	0.903553
9115	0.911765	0.884615	0.90625	0.73994	0.96875	0.939394
9120	0.843137	0.923077	0.859375	0.665067	0.977273	0.905263
9125	0.911765	0.807692	0.890625	0.68331	0.94898	0.93
9130	0.872549	0.807692	0.859375	0.61965	0.946809	0.908163
9135	0.882353	0.807692	0.867188	0.634666	0.947368	0.913706
9140	0.921569	0.884615	0.914062	0.757102	0.969072	0.944724
9145	0.911765	0.846154	0.898438	0.711775	0.958763	0.934673
9150	0.862745	0.884615	0.867188	0.663278	0.967033	0.911917
9155	0.901961	0.884615	0.898438	0.72345	0.968421	0.93401
9160	0.882353	0.884615	0.882812	0.692291	0.967742	0.923077
9165	0.872549	0.730769	0.84375	0.560561	0.927083	0.89899
9170	0.892157	0.923077	0.898438	0.735857	0.978495	0.933333
9175	0.931373	0.807692	0.90625	0.719267	0.95	0.940594
9180	0.872549	0.846154	0.867188	0.648725	0.956989	0.912821
9185	0.921569	0.923077	0.921875	0.784785	0.979167	0.949495
9190	0.892157	0.769231	0.867188	0.621121	0.938144	0.914573
9195	0.921569	0.846154	0.90625	0.729151	0.959184	0.94
9200	0.852941	0.807692	0.84375	0.591156	0.945652	0.896907
9205	0.862745	0.884615	0.867188	0.663278	0.967033	0.911917
9210	0.872549	0.769231	0.851562	0.590275	0.936842	0.903553
9215	0.813725	0.807692	0.8125	0.539385	0.943182	0.873684
9220	0.931373	0.884615	0.921875	0.774991	0.969388	0.95
9225	0.911765	0.846154	0.898438	0.711775	0.958763	0.934673
9230	0.921569	0.923077	0.921875	0.784785	0.979167	0.949495
9235	0.862745	0.923077	0.875	0.691987	0.977778	0.916667
9240	0.882353	0.730769	0.851562	0.575794	0.927835	0.904523
9245	0.892157	0.884615	0.890625	0.707582	0.968085	0.928571
9250	0.931373	0.884615	0.921875	0.774991	0.969388	0.95
9255	0.872549	0.730769	0.84375	0.560561	0.927083	0.89899
9260	0.872549	0.884615	0.875	0.677535	0.967391	0.917526
9265	0.921569	0.884615	0.914062	0.757102	0.969072	0.944724
9270	0.882353	0.846154	0.875	0.663616	0.957447	0.918367
9275	0.931373	0.846154	0.914062	0.747283	0.959596	0.945274
9280	0.941176	0.884615	0.929688	0.793671	0.969697	0.955224
9285	0.931373	0.923077	0.929688	0.802429	0.979381	0.954774
9290	0.911765	0.884615	0.90625	0.73994	0.96875	0.939394
9295	0.901961	0.807692	0.882812	0.666448	0.948454	0.924623
9300	0.911765	0.884615	0.90625	0.73994	0.96875	0.939394
9305	0.901961	0.846154	0.890625	0.695095	0.958333	0.929293
9310	0.882353	0.961538	0.898438	0.748948	0.989011	0.932642
9315	0.852941	0.884615	0.859375	0.649485	0.966667	0.90625
9320	0.941176	0.846154	0.921875	0.76624	0.96	0.950495
9325	0.901961	0.807692	0.882812	0.666448	0.948454	0.924623
9330	0.872549	0.884615	0.875	0.677535	0.967391	0.917526
9335	0.882353	0.807692	0.867188	0.634666	0.947368	0.913706
9340	0.872549	0.923077	0.882812	0.706113	0.978022	0.92228
9345	0.931373	0.807692	0.90625	0.719267	0.95	0.940594
9350	0.911765	0.923077	0.914062	0.767842	0.978947	0.944162
9355	0.813725	0.846154	0.820312	0.568984	0.954023	0.878307
9360	0.901961	0.846154	0.890625	0.695095	0.958333	0.929293
9365	0.892157	0.846154	0.882812	0.679058	0.957895	0.923858
9370	0.852941	0.846154	0.851562	0.620442	0.956044	0.901554
9375	0.892157	0.730769	0.859375	0.591629	0.928571	0.91
9380	0.892157	0.923077	0.898438	0.735857	0.978495	0.933333
9385	0.95098	0.884615	0.9375	0.813212	0.97	0.960396
9390	0.921569	0.846154	0.90625	0.729151	0.959184	0.94
9395	0.901961	0.923077	0.90625	0.751549	0.978723	0.938776
9400	0.843137	0.884615	0.851562	0.636126	0.966292	0.900524
9405	0.901961	0.846154	0.890625	0.695095	0.958333	0.929293
9410	0.941176	0.846154	0.921875	0.76624	0.96	0.950495
9415	0.892157	0.807692	0.875	0.65025	0.947917	0.919192
9420	0.784314	0.884615	0.804688	0.563666	0.963855	0.864865
9425	0.843137	0.884615	0.851562	0.636126	0.966292	0.900524
9430	0.862745	0.807692	0.851562	0.605159	0.946237	0.902564
9435	0.872549	0.884615	0.875	0.677535	0.967391	0.917526
9440	0.901961	0.923077	0.90625	0.751549	0.978723	0.938776
9445	0.931373	0.884615	0.921875	0.774991	0.969388	0.95
9450	0.911765	0.884615	0.90625	0.73994	0.96875	0.939394
9455	0.852941	0.923077	0.867188	0.678315	0.977528	0.910995
9460	0.882353	0.846154	0.875	0.663616	0.957447	0.918367
9465	0.911765	0.961538	0.921875	0.795515	0.989362	0.94898
9470	0.931373	0.884615	0.921875	0.774991	0.969388	0.95
9475	0.892157	0.807692	0.875	0.65025	0.947917	0.919192
9480	0.882353	0.923077	0.890625	0.720725	0.978261	0.927835
9485	0.921569	0.807692	0.898438	0.700895	0.949495	0.935323
9490	0.931373	0.884615	0.921875	0.774991	0.969388	0.95
9495	0.823529	0.846154	0.828125	0.581279	0.954545	0.884211
9500	0.882353	0.923077	0.890625	0.720725	0.978261	0.927835
9505	0.892157	0.846154	0.882812	0.679058	0.957895	0.923858
9510	0.882353	0.884615	0.882812	0.692291	0.967742	0.923077
9515	0.882353	0.846154	0.875	0.663616	0.957447	0.918367
9520	0.911765	0.884615	0.90625	0.73994	0.96875	0.939394
9525	0.901961	0.961538	0.914062	0.779423	0.989247	0.94359
9530	0.921569	0.884615	0.914062	0.757102	0.969072	0.944724
9535	0.901961	0.769231	0.875	0.63747	0.938776	0.92
9540	0.901961	0.769231	0.875	0.63747	0.938776	0.92
9545	0.862745	0.846154	0.859375	0.634346	0.956522	0.907216
9550	0.892157	0.923077	0.898438	0.735857	0.978495	0.933333
9555	0.901961	0.961538	0.914062	0.779423	0.989247	0.94359
9560	0.872549	0.884615	0.875	0.677535	0.967391	0.917526
9565	0.892157	0.807692	0.875	0.65025	0.947917	0.919192
9570	0.872549	0.846154	0.867188	0.648725	0.956989	0.912821
9575	0.803922	0.884615	0.820312	0.586503	0.964706	0.877005
9580	0.931373	0.884615	0.921875	0.774991	0.969388	0.95
9585	0.872549	0.923077	0.882812	0.706113	0.978022	0.92228
9590	0.901961	0.923077	0.90625	0.751549	0.978723	0.938776
9595	0.901961	0.846154	0.890625	0.695095	0.958333	0.929293
9600	0.862745	0.846154	0.859375	0.634346	0.956522	0.907216
9605	0.911765	0.807692	0.890625	0.68331	0.94898	0.93
9610	0.882353	0.846154	0.875	0.663616	0.957447	0.918367
9615	0.911765	0.884615	0.90625	0.73994	0.96875	0.939394
9620	0.901961	0.846154	0.890625	0.695095	0.958333	0.929293
9625	0.852941	0.730769	0.828125	0.531717	0.925532	0.887755
9630	0.921569	0.807692	0.898438	0.700895	0.949495	0.935323
9635	0.882353	0.923077	0.890625	0.720725	0.978261	0.927835
9640	0.911765	0.730769	0.875	0.625322	0.93	0.920792
9645	0.911765	0.807692	0.890625	0.68331	0.94898	0.93
9650	0.882353	0.846154	0.875	0.663616	0.957447	0.918367
9655	0.901961	0.884615	0.898438	0.72345	0.968421	0.93401
9660	0.892157	0.846154	0.882812	0.679058	0.957895	0.923858
9665	0.872549	0.807692	0.859375	0.61965	0.946809	0.908163
9670	0.970588	0.884615	0.953125	0.855204	0.970588	0.970588
9675	0.862745	0.807692	0.851562	0.605159	0.946237	0.902564
9680	0.852941	0.884615	0.859375	0.649485	0.966667	0.90625
9685	0.941176	0.884615	0.929688	0.793671	0.969697	0.955224
9690	0.872549	0.846154	0.867188	0.648725	0.956989	0.912821
9695	0.901961	0.923077	0.90625	0.751549	0.978723	0.938776
9700	0.882353	0.846154	0.875	0.663616	0.957447	0.918367
9705	0.892157	0.923077	0.898438	0.735857	0.978495	0.933333
9710	0.901961	0.769231	0.875	0.63747	0.938776	0.92
9715	0.862745	0.846154	0.859375	0.634346	0.956522	0.907216
9720	0.970588	0.846154	0.945312	0.828864	0.961165	0.965854
9725	0.931373	0.846154	0.914062	0.747283	0.959596	0.945274
9730	0.852941	0.961538	0.875	0.706961	0.988636	0.915789
9735	0.852941	0.923077	0.867188	0.678315	0.977528	0.910995
9740	0.901961	0.807692	0.882812	0.666448	0.948454	0.924623
9745	0.813725	0.807692	0.8125	0.539385	0.943182	0.873684
9750	0.852941	0.807692	0.84375	0.591156	0.945652	0.896907
9755	0.901961	0.769231	0.875	0.63747	0.938776	0.92
9760	0.911765	0.807692	0.890625	0.68331	0.94898	0.93
9765	0.970588	0.846154	0.945312	0.828864	0.961165	0.965854
9770	0.862745	0.846154	0.859375	0.634346	0.956522	0.907216
9775	0.892157	0.807692	0.875	0.65025	0.947917	0.919192
9780	0.901961	0.884615	0.898438	0.72345	0.968421	0.93401
9785	0.882353	0.846154	0.875	0.663616	0.957447	0.918367
9790	0.892157	0.807692	0.875	0.65025	0.947917	0.919192
9795	0.892157	0.730769	0.859375	0.591629	0.928571	0.91
9800	0.921569	0.923077	0.921875	0.784785	0.979167	0.949495
9805	0.882353	0.923077	0.890625	0.720725	0.978261	0.927835
9810	0.872549	0.884615	0.875	0.677535	0.967391	0.917526
9815	0.833333	0.923077	0.851562	0.652218	0.977011	0.899471
9820	0.892157	0.846154	0.882812	0.679058	0.957895	0.923858
9825	0.862745	0.807692	0.851562	0.605159	0.946237	0.902564
9830	0.872549	0.807692	0.859375	0.61965	0.946809	0.908163
9835	0.872549	0.884615	0.875	0.677535	0.967391	0.917526
9840	0.941176	0.846154	0.921875	0.76624	0.96	0.950495
9845	0.852941	0.884615	0.859375	0.649485	0.966667	0.90625
9850	0.843137	0.846154	0.84375	0.606983	0.955556	0.895833
9855	0.901961	0.884615	0.898438	0.72345	0.968421	0.93401
9860	0.921569	0.807692	0.898438	0.700895	0.949495	0.935323
9865	0.931373	0.807692	0.90625	0.719267	0.95	0.940594
9870	0.852941	0.807692	0.84375	0.591156	0.945652	0.896907
9875	0.872549	0.807692	0.859375	0.61965	0.946809	0.908163
9880	0.882353	0.961538	0.898438	0.748948	0.989011	0.932642
9885	0.901961	0.884615	0.898438	0.72345	0.968421	0.93401
9890	0.882353	0.846154	0.875	0.663616	0.957447	0.918367
9895	0.892157	0.807692	0.875	0.65025	0.947917	0.919192
9900	0.921569	0.961538	0.929688	0.812234	0.989474	0.954315
9905	0.892157	0.923077	0.898438	0.735857	0.978495	0.933333
9910	0.892157	0.884615	0.890625	0.707582	0.968085	0.928571
9915	0.911765	0.884615	0.90625	0.73994	0.96875	0.939394
9920	0.862745	0.884615	0.867188	0.663278	0.967033	0.911917
9925	0.921569	0.846154	0.90625	0.729151	0.959184	0.94
9930	0.921569	0.923077	0.921875	0.784785	0.979167	0.949495
9935	0.911765	0.807692	0.890625	0.68331	0.94898	0.93
9940	0.901961	0.846154	0.890625	0.695095	0.958333	0.929293
9945	0.921569	0.884615	0.914062	0.757102	0.969072	0.944724
9950	0.892157	0.923077	0.898438	0.735857	0.978495	0.933333
9955	0.843137	0.884615	0.851562	0.636126	0.966292	0.900524
9960	0.872549	0.923077	0.882812	0.706113	0.978022	0.92228
9965	0.901961	0.884615	0.898438	0.72345	0.968421	0.93401
9970	0.892157	0.769231	0.867188	0.621121	0.938144	0.914573
9975	0.911765	0.807692	0.890625	0.68331	0.94898	0.93
9980	0.882353	0.846154	0.875	0.663616	0.957447	0.918367
9985	0.931373	0.846154	0.914062	0.747283	0.959596	0.945274
9990	0.872549	0.846154	0.867188	0.648725	0.956989	0.912821
9995	0.892157	0.846154	0.882812	0.679058	0.957895	0.923858
[truncated: 1 more rows]
