# Supplementary material for: Identifying Methylation Signatures and Rules for COVID-19 With Machine Learning Methods
Source: Front Mol Biosci. 2022 May 10;9:908080. doi: 10.3389/fmolb.2022.908080 (PMC9127386; doi:10.3389/fmolb.2022.908080)
Supplement: Supplementary file 2 [file Table1.XLSX]

## Sheet: Sheet1
Rank	Feature name	RI
1	cg03753191	0.402161
2	cg22930808	0.368505
3	cg13452062	0.348364
4	cg13155430	0.337986
5	cg26839028	0.289114
6	cg21549285	0.27901
7	cg21060789	0.277194
8	cg08122652	0.276353
9	cg17439158	0.255752
10	cg24103563	0.25288
11	cg06716655	0.244042
12	cg24619988	0.232448
13	cg04086394	0.23126
14	cg26312951	0.228353
15	cg12461141	0.227377
16	cg08399733	0.227151
17	cg01028142	0.222433
18	cg19371652	0.219827
19	cg11251971	0.219158
20	cg10609371	0.209181
21	cg15959262	0.207188
22	cg04902826	0.204518
23	cg01101459	0.202253
24	cg03386675	0.199096
25	cg19707937	0.195823
26	cg16785077	0.193232
27	cg07362849	0.191803
28	cg20122488	0.188369
29	cg26549114	0.186277
30	cg08580015	0.184887
31	cg07348563	0.182139
32	cg09074025	0.179664
33	cg15551881	0.178423
34	cg07348809	0.176282
35	cg08473240	0.175069
36	cg24334148	0.174489
37	cg06712932	0.172516
38	cg19755108	0.169838
39	cg09251168	0.167563
40	cg10778971	0.166105
41	cg24357026	0.163782
42	cg02011576	0.163062
43	cg27456769	0.16214
44	cg03729941	0.161981
45	cg18519762	0.160358
46	cg00014380	0.15967
47	cg13876756	0.156347
48	cg25110019	0.153729
49	cg00089960	0.152641
50	cg04445427	0.151923
51	cg14787155	0.150415
52	cg13824097	0.150268
53	cg08926253	0.147579
54	cg13780089	0.146866
55	cg14169740	0.146704
56	cg18845984	0.144793
57	cg17981927	0.143243
58	cg23902264	0.141872
59	cg26647929	0.141516
60	cg07808881	0.13809
61	cg10369537	0.13808
62	cg10283036	0.13804
63	cg13914486	0.137685
64	cg21995613	0.136794
65	cg08616760	0.135213
66	cg13388025	0.13287
67	cg18518074	0.132742
68	cg19410626	0.131413
69	cg17114584	0.129219
70	cg07815522	0.12901
71	cg10509965	0.12758
72	cg26804423	0.126765
73	cg12378285	0.126676
74	cg01835944	0.126358
75	cg20660424	0.125783
76	cg04232816	0.125349
77	cg09625543	0.125345
78	cg05309505	0.125188
79	cg20671781	0.125058
80	cg04774914	0.124789
81	cg22193924	0.12464
82	cg10728454	0.12454
83	cg20160996	0.123638
84	cg18540455	0.123419
85	cg18205786	0.122607
86	cg09063556	0.122365
87	cg09619732	0.122092
88	cg22208295	0.121426
89	cg26080684	0.121063
90	cg18507060	0.120942
91	cg20272496	0.118914
92	cg20412911	0.118338
93	cg22689280	0.117966
94	cg10271495	0.117936
95	cg24411480	0.117286
96	cg26327551	0.116517
97	cg22185977	0.116405
98	cg19372889	0.116343
99	cg16755922	0.116047
100	cg16267784	0.115768
101	cg16639860	0.115746
102	cg21495022	0.11497
103	cg14366738	0.114936
104	cg06188083	0.114888
105	cg10117405	0.113417
106	cg04509559	0.113085
107	cg08761339	0.113041
108	cg14293575	0.112804
109	cg18390621	0.111961
110	cg03403209	0.111488
111	cg05709770	0.111167
112	cg26301516	0.110908
113	cg26732754	0.110252
114	cg22862003	0.110209
115	cg03848588	0.109899
116	cg18108695	0.109682
117	cg15848038	0.10844
118	cg05307871	0.108437
119	cg27057036	0.108414
120	cg07136393	0.108258
121	cg27142757	0.108232
122	cg21506763	0.108136
123	cg01125563	0.107433
124	cg21124952	0.107313
125	cg00687551	0.107112
126	cg02434330	0.10699
127	cg26094470	0.106174
128	cg09663566	0.105985
129	cg25098876	0.105844
130	cg04882222	0.105833
131	cg19285358	0.105243
132	cg09382092	0.105149
133	cg14169134	0.105141
134	cg06019998	0.104779
135	cg16499677	0.104704
136	cg18683143	0.104655
137	cg11871820	0.103972
138	cg26816819	0.103011
139	cg26426564	0.102998
140	cg25998594	0.102715
141	cg04880620	0.10252
142	cg22970207	0.101315
143	cg12424383	0.100818
144	cg17698922	0.100045
145	cg10398761	0.100012
146	cg05164144	0.0992007
147	cg19881557	0.0989423
148	cg00992298	0.0983749
149	cg15824543	0.0983104
150	cg27173976	0.0977139
151	cg15984636	0.0976113
152	cg22333016	0.0973581
153	cg11681597	0.0972035
154	cg09054339	0.097186
155	cg21646082	0.096703
156	cg14207799	0.0951743
157	cg26393261	0.0947731
158	cg27465836	0.0943923
159	cg17685099	0.0941489
160	cg12697442	0.0941383
161	cg25130381	0.0940785
162	cg17074213	0.0935276
163	cg12906975	0.0933288
164	cg17515347	0.092966
165	cg00484466	0.0923849
166	cg25379837	0.0917416
167	cg19063066	0.0914081
168	cg18639129	0.0912336
169	cg21474842	0.09099
170	cg11421485	0.0907297
171	cg23488296	0.0906948
172	cg21245618	0.0906743
173	cg12987761	0.0906608
174	cg15452182	0.0904194
175	cg17413846	0.0903988
176	cg02474761	0.0898902
177	cg19718817	0.0898468
178	cg09001761	0.0895665
179	cg02112168	0.0895395
180	cg21587506	0.0894278
181	cg08084228	0.0890776
182	cg05512684	0.0890133
183	cg12714793	0.0889926
184	cg03102015	0.0879953
185	cg22900813	0.0876073
186	cg17788227	0.0866775
187	cg26164761	0.0866257
188	cg12853426	0.0861622
189	cg10304803	0.0861368
190	cg13262513	0.0860255
191	cg06135068	0.0858289
192	cg11142631	0.0858138
193	cg27216853	0.0854182
194	cg17048240	0.0852474
195	cg07027528	0.0851713
196	cg21785522	0.085129
197	cg17698584	0.0850114
198	cg09031958	0.0848931
199	cg03320758	0.0847284
200	cg04836151	0.0844737
201	cg23322811	0.0842291
202	cg07583010	0.0837253
203	cg13499711	0.0834841
204	cg03175030	0.0831987
205	cg05039282	0.0830862
206	cg26932146	0.0829735
207	cg10025778	0.0825644
208	cg16016431	0.0824702
209	cg16279999	0.0823936
210	cg24777065	0.0823534
211	cg08799032	0.0822818
212	cg12405833	0.0822744
213	cg08420392	0.0821185
214	cg03873220	0.0817167
215	cg12439472	0.0815565
216	cg23649619	0.0815253
217	cg06617834	0.0814044
218	cg27400353	0.0813812
219	cg00509451	0.0813684
220	cg09842602	0.0811969
221	cg27000934	0.0807119
222	cg22195238	0.080646
223	cg02452209	0.0803587
224	cg24117376	0.0801742
225	cg18812353	0.0800869
226	cg01044314	0.0798118
227	cg03037271	0.0796084
228	cg09969776	0.079559
229	cg01074896	0.0793279
230	cg13235761	0.0791711
231	cg01242348	0.0789826
232	cg18686270	0.0787931
233	cg19081470	0.0785325
234	cg07133321	0.0783308
235	cg13156643	0.0782412
236	cg09022584	0.0780331
237	cg10410412	0.0780017
238	cg11347840	0.0779003
239	cg24113496	0.0778661
240	cg04093065	0.0774382
241	cg14715136	0.0770622
242	cg24147915	0.076963
243	cg02176569	0.0766108
244	cg08642859	0.0764186
245	cg20942691	0.0763578
246	cg26502549	0.0759436
247	cg13165240	0.075772
248	cg26867393	0.0755003
249	cg08340572	0.0754445
250	cg09479650	0.0754046
251	cg20918393	0.0751678
252	cg17918326	0.075128
253	cg06146977	0.0743515
254	cg08519016	0.0742186
255	cg07486119	0.0740756
256	cg17066010	0.0740107
257	cg09865015	0.0739562
258	cg14537800	0.0739554
259	cg06645778	0.0739234
260	cg21362811	0.0738913
261	cg21389750	0.0737101
262	cg18152558	0.073457
263	cg04381163	0.0731845
264	cg04829186	0.0729608
265	cg19065773	0.0728222
266	cg04736453	0.0723321
267	cg07333021	0.0720727
268	cg11000285	0.0720666
269	cg13570861	0.0719685
270	cg14343513	0.0718487
271	cg20634940	0.0716031
272	cg03807983	0.0715849
273	cg26227957	0.0714755
274	cg17978015	0.0714315
275	cg16891968	0.0713685
276	cg00596521	0.0712876
277	cg24806294	0.0707231
278	cg20181426	0.0707193
279	cg09901100	0.0703477
280	cg15247974	0.0699587
281	cg01799653	0.0699221
282	cg03290827	0.0697965
283	cg07816247	0.0696849
284	cg10531688	0.0696206
285	cg22437221	0.0694049
286	cg14956920	0.0692499
287	cg02111299	0.0687997
288	cg14541119	0.068107
289	cg22709362	0.0681062
290	cg17400366	0.0679855
291	cg24571794	0.0679549
292	cg23060513	0.0678454
293	cg08496728	0.0677226
294	cg20348000	0.067592
295	cg12128507	0.0674361
296	cg02444156	0.0670087
297	cg10626625	0.0668002
298	cg07276634	0.0667404
299	cg06077405	0.0665416
300	cg22652934	0.0663375
301	cg22753522	0.0662634
302	cg13973074	0.0661284
303	cg04841405	0.0657536
304	cg07106490	0.0656477
305	cg05845808	0.0656465
306	cg12741065	0.0650891
307	cg25062542	0.0650076
308	cg08806261	0.064923
309	cg03879629	0.0643758
310	cg19643792	0.0642607
311	cg02558026	0.0641356
312	cg23758878	0.064088
313	cg23139210	0.0637797
314	cg06730796	0.0637613
315	cg03029175	0.0635194
316	cg01885405	0.0635007
317	cg07387930	0.0634343
318	cg11942622	0.0631187
319	cg03054162	0.0629747
320	cg11832534	0.0629089
321	cg00504445	0.0627365
322	cg05155892	0.0626361
323	cg15764975	0.0625998
324	cg13103476	0.0625355
325	cg15755490	0.0622787
326	cg02793854	0.0622113
327	cg12461364	0.0618997
328	cg00026958	0.0618332
329	cg12333498	0.0614799
330	cg16584834	0.0614706
331	cg19013620	0.061435
332	cg08680146	0.0613576
333	cg21872822	0.0612121
334	cg26429813	0.0610153
335	cg22432956	0.0609927
336	cg25864227	0.0609271
337	cg20306821	0.0609153
338	cg16668097	0.0607812
339	cg25022709	0.0606008
340	cg04249009	0.0605982
341	cg23203698	0.0604747
342	cg22198907	0.0599991
343	cg09787101	0.0597347
344	cg15662402	0.0596735
345	cg04845024	0.0595834
346	cg23040424	0.0595736
347	cg05948127	0.0594935
348	cg15049177	0.0591613
349	cg05041061	0.0591077
350	cg20463403	0.0590424
351	cg13977192	0.0589189
352	cg23299102	0.0586722
353	cg00483582	0.0585307
354	cg09117950	0.0583825
355	cg12074375	0.0583101
356	cg21578322	0.0582976
357	cg18705039	0.0582955
358	cg12658897	0.0582373
359	cg10549986	0.0581177
360	cg08151828	0.0580384
361	cg14150197	0.0577583
362	cg17696898	0.0577162
363	cg23615467	0.057441
364	cg05931898	0.0573803
365	cg23523282	0.057315
366	cg24278634	0.057314
367	cg14355192	0.057181
368	cg17716338	0.0566969
369	cg02057063	0.056678
370	cg09134816	0.056549
371	cg04841160	0.0563558
372	cg09264374	0.0561719
373	cg00390596	0.05596
374	cg04268125	0.055861
375	cg25161899	0.0557966
376	cg18624512	0.0557168
377	cg01079652	0.0556564
378	cg06956240	0.0556477
379	cg12077875	0.0554912
380	cg26680989	0.0554168
381	cg22630918	0.0553809
382	cg01834974	0.0552798
383	cg14750551	0.0551843
384	cg13185745	0.0551746
385	cg04974640	0.0551108
386	cg14321810	0.0550444
387	cg15964672	0.0549717
388	cg26362644	0.0549489
389	cg14868764	0.0545772
390	cg08459087	0.0544708
391	cg27478603	0.0544188
392	cg10716582	0.054367
393	cg06893851	0.0543256
394	cg27614445	0.054188
395	cg05115679	0.053949
396	cg17947121	0.0538174
397	cg13215646	0.0537095
398	cg24388175	0.0537074
399	cg05128379	0.0536763
400	cg08007986	0.0536036
401	cg15197458	0.0535673
402	cg02719245	0.0533704
403	cg21834463	0.0533575
404	cg16117614	0.0533153
405	cg04466503	0.053305
406	cg22777513	0.0531281
407	cg05824709	0.0526754
408	cg07715138	0.0525644
409	cg09842038	0.0525387
410	cg10122187	0.0525081
411	cg08275025	0.0524245
412	cg16146432	0.0523722
413	cg14208295	0.0523074
414	cg14307985	0.0522664
415	cg24002003	0.0522357
416	cg13923277	0.0519269
417	cg11129121	0.0519011
418	cg19642604	0.0518485
419	cg15746851	0.0516963
420	cg02770216	0.0516771
421	cg07848310	0.0516079
422	cg09317658	0.0515893
423	cg09385060	0.0515099
424	cg23601181	0.0514726
425	cg10231096	0.0511788
426	cg26217846	0.051135
427	cg23655126	0.0510347
428	cg18162743	0.0509566
429	cg22985172	0.050955
430	cg00434884	0.0508786
431	cg21507866	0.0508691
432	cg17202948	0.0507534
433	cg17607231	0.0506764
434	cg10259719	0.0503216
435	cg16401333	0.0501788
436	cg23514211	0.0501673
437	cg11454606	0.0501129
438	cg09430954	0.0500559
439	cg01061416	0.0500067
440	cg19951437	0.0499844
441	cg19218358	0.0499289
442	cg17979628	0.0498757
443	cg12510055	0.0497707
444	cg24145401	0.0497684
445	cg14853923	0.0496919
446	cg18093771	0.04968
447	cg22346073	0.0496509
448	cg26655004	0.049602
449	cg11183227	0.0494498
450	cg25282251	0.0492012
451	cg08840441	0.0490719
452	cg02771392	0.0490668
453	cg00214250	0.0489972
454	cg16605745	0.0489954
455	cg21952614	0.0487277
456	cg12259655	0.0486461
457	cg14951497	0.0486187
458	cg22161410	0.0485652
459	cg12359279	0.0485292
460	cg05411749	0.0484218
461	cg25737891	0.0482789
462	cg02137551	0.0482771
463	cg24011522	0.0481937
464	cg00634542	0.04802
465	cg20545551	0.0480159
466	cg01837689	0.0476747
467	cg03344672	0.047477
468	cg20184856	0.0474545
469	cg15251256	0.0474344
470	cg15254424	0.0474227
471	cg25090002	0.0473927
472	cg03629778	0.0473223
473	cg03325619	0.0472756
474	cg22798984	0.0472502
475	cg22711847	0.0471972
476	cg26993213	0.0471192
477	cg15268727	0.0471022
478	cg03870777	0.0470624
479	cg22659920	0.0470193
480	cg06168856	0.0469567
481	cg00748938	0.0469415
482	cg13314297	0.0469192
483	cg13753515	0.0468623
484	cg05060534	0.046816
485	cg06150819	0.0467634
486	cg02050917	0.0467463
487	cg12350196	0.0467196
488	cg06459492	0.046695
489	cg25015912	0.0466705
490	cg08478151	0.046515
491	cg06988336	0.0464534
492	cg14338526	0.0464461
493	cg19558049	0.0463497
494	cg16944941	0.0462582
495	cg16526137	0.0461447
496	cg04523589	0.0461304
497	cg22249612	0.0459076
498	cg10365984	0.045825
499	cg00033551	0.0453772
500	cg03331282	0.045369
501	cg00645020	0.0453652
502	cg10833215	0.0453082
503	cg00934521	0.0452555
504	cg09438864	0.0452337
505	cg15518353	0.0451059
506	cg22872634	0.0450726
507	cg20824844	0.044985
508	cg03819286	0.0449711
509	cg21917866	0.0448763
510	cg21685048	0.0448733
511	cg12579196	0.0448078
512	cg15486224	0.0445484
513	cg15533009	0.0444959
514	cg01425897	0.0443194
515	cg14931486	0.0441758
516	cg17515837	0.0441591
517	cg16341979	0.0441254
518	cg04955573	0.0440593
519	cg07015784	0.0440246
520	cg13533609	0.0440166
521	cg22852134	0.0440141
522	cg17552979	0.0439363
523	cg24426936	0.0438934
524	cg04985016	0.0438686
525	cg16345653	0.0437565
526	cg24521811	0.0437477
527	cg11702503	0.0437266
528	cg26330063	0.0437004
529	cg05072243	0.0435769
530	cg19763025	0.0435586
531	cg18210221	0.0435497
532	cg16317961	0.0434849
533	cg25232236	0.0434599
534	cg18883976	0.0434458
535	cg09486594	0.0434424
536	cg25533551	0.0433715
537	cg17036024	0.0433673
538	cg06130893	0.0433523
539	cg08110950	0.0432809
540	cg03951877	0.0432292
541	cg12171875	0.0431253
542	cg03194400	0.0430794
543	cg14423468	0.0429285
544	cg10846936	0.0428973
545	cg25358033	0.0428286
546	cg14786757	0.0428024
547	cg25358945	0.0427945
548	cg03933991	0.0427007
549	cg26823281	0.0426748
550	cg05120488	0.042665
551	cg08926863	0.0426565
552	cg08311321	0.0426362
553	cg24013293	0.0425505
554	cg13304609	0.0425288
555	cg03466841	0.0425184
556	cg22434506	0.0425097
557	cg12858895	0.0424802
558	cg24861683	0.0424668
559	cg02420943	0.0424455
560	cg13180351	0.0423541
561	cg10795009	0.0423541
562	cg18377866	0.0423056
563	cg20271620	0.0422653
564	cg01760119	0.0422596
565	cg01225779	0.0422271
566	cg06720632	0.0421584
567	cg13238348	0.0420722
568	cg02072899	0.0420292
569	cg18074825	0.0420219
570	cg25470611	0.0419935
571	cg15184529	0.0419931
572	cg10487418	0.0419517
573	cg27521571	0.0419496
574	cg04670673	0.0419296
575	cg07690796	0.0419135
576	cg24396728	0.0419044
577	cg11791770	0.0418702
578	cg16718999	0.04186
579	cg22494142	0.0418178
580	cg04923194	0.0417686
581	cg03726569	0.0417552
582	cg26724018	0.041632
583	cg22933161	0.0416307
584	cg23619567	0.0416228
585	cg04783624	0.0416148
586	cg08384155	0.0415931
587	cg17339414	0.0415888
588	cg01798813	0.0414848
589	cg23599776	0.0414758
590	cg20519581	0.0414594
591	cg17972738	0.0414209
592	cg05377754	0.0413478
593	cg08043971	0.0413004
594	cg05652933	0.0412799
595	cg21020432	0.0412434
596	cg08893641	0.0412357
597	cg01855290	0.0411557
598	cg13558682	0.0411393
599	cg10386598	0.041129
600	cg26955963	0.0410691
601	cg11341144	0.0410444
602	cg01783894	0.0410242
603	cg16399664	0.041014
604	cg14403690	0.0410072
605	cg15097551	0.0409792
606	cg05523882	0.0409637
607	cg05772935	0.0409114
608	cg22721489	0.0409105
609	cg18655522	0.0408719
610	cg19928739	0.0408713
611	cg10884975	0.0408289
612	cg22598233	0.0406205
613	cg01766743	0.0405749
614	cg21566348	0.0405709
615	cg10161996	0.0404932
616	cg19198054	0.0404496
617	cg07954334	0.0404494
618	cg09799668	0.0403924
619	cg22016995	0.0403046
620	cg08949269	0.0402843
621	cg15463309	0.0401788
622	cg16442638	0.0401758
623	cg17053678	0.0401519
624	cg09034795	0.0400228
625	cg15220697	0.0399735
626	cg03325522	0.0399382
627	cg04369622	0.0399118
628	cg23246901	0.0399042
629	cg04124112	0.0398952
630	cg06789980	0.0398765
631	cg16271911	0.0398732
632	cg03940437	0.0398099
633	cg04306926	0.0398085
634	cg08214245	0.0398018
635	cg10302200	0.0397671
636	cg13819988	0.0397379
637	cg16217672	0.0397194
638	cg01975156	0.0396956
639	cg03256884	0.0396557
640	cg00633969	0.0396469
641	cg15667735	0.0396069
642	cg06865309	0.0395652
643	cg13797019	0.0395542
644	cg03407756	0.0395139
645	cg15204975	0.0394949
646	cg07363028	0.039492
647	cg04157979	0.0394885
648	cg15702459	0.0394687
649	cg20963646	0.0394566
650	cg06134678	0.0394442
651	cg12619262	0.0394234
652	cg14617454	0.0394136
653	cg03446846	0.0392743
654	cg19803200	0.0392531
655	cg16028171	0.0392478
656	cg15536575	0.0392339
657	cg00047185	0.0392139
658	cg11803406	0.0391955
659	cg09489050	0.0391236
660	cg25365518	0.0390014
661	cg11270834	0.0389309
662	cg25410341	0.0389246
663	cg03330820	0.0388936
664	cg22488164	0.0388135
665	cg17334945	0.0387853
666	cg14271420	0.038706
667	cg23533926	0.0386368
668	cg12728588	0.0386317
669	cg04212926	0.0386235
670	cg22246218	0.0385945
671	cg15619314	0.0385642
672	cg18195498	0.0385418
673	cg14948714	0.0385045
674	cg25362068	0.0384707
675	cg08256654	0.0384676
676	cg02572374	0.0384635
677	cg04595720	0.0383562
678	cg09416588	0.0383117
679	cg04624074	0.0382744
680	cg08305696	0.0381947
681	cg04760117	0.0381738
682	cg08390519	0.0381247
683	cg09658183	0.0380482
684	cg21914477	0.0380272
685	cg03651951	0.0379978
686	cg06296304	0.037975
687	cg09579704	0.0379314
688	cg26557253	0.0378836
689	cg23347501	0.037867
690	cg04744301	0.0378275
691	cg25634004	0.0377646
692	cg01224913	0.0376881
693	cg15126967	0.0376659
694	cg13830353	0.0376524
695	cg08163906	0.0376118
696	cg03457781	0.0375108
697	cg18193195	0.0375057
698	cg09871265	0.0374993
699	cg20938047	0.0374505
700	cg19596804	0.0373876
701	cg04858082	0.0373822
702	cg13422535	0.0373555
703	cg25199610	0.0372924
704	cg08376211	0.0372833
705	cg03663120	0.0372103
706	cg12712409	0.0371592
707	cg09741789	0.0371424
708	cg03974383	0.0370538
709	cg15948787	0.0370327
710	cg01357605	0.0370308
711	cg25115034	0.0369931
712	cg24513791	0.0369868
713	cg24975842	0.0368935
714	cg03625007	0.0368263
715	cg06816077	0.0367922
716	cg14766231	0.0367665
717	cg21239857	0.036741
718	cg22297448	0.0367271
719	cg02003835	0.0365959
720	cg22395299	0.0365558
721	cg00025063	0.0365018
722	cg16208106	0.0364751
723	cg09142001	0.0364667
724	cg10487770	0.0364459
725	cg20656751	0.036406
726	cg00081579	0.0364028
727	cg21681017	0.0363969
728	cg14897843	0.0363716
729	cg22817315	0.0363187
730	cg10523679	0.0362928
731	cg09804220	0.0362435
732	cg08752700	0.0362332
733	cg26250129	0.0361923
734	cg07692435	0.0361302
735	cg08500872	0.0360681
736	cg12687922	0.0360502
737	cg11453546	0.0359668
738	cg05586172	0.0359556
739	cg24366564	0.0359378
740	cg06321336	0.0359217
741	cg02736602	0.0359099
742	cg17377594	0.0359067
743	cg06263887	0.0358909
744	cg09924173	0.0358625
745	cg16682960	0.0358403
746	cg23646330	0.0358152
747	cg05007923	0.0358119
748	cg21277851	0.0358073
749	cg13403232	0.0357165
750	cg02677286	0.0356097
751	cg04450862	0.0355883
752	cg20102019	0.0355804
753	cg10695761	0.0355703
754	cg15370103	0.0355123
755	cg06427046	0.0355003
756	cg07882382	0.0354919
757	cg26107100	0.035486
758	cg26102748	0.0354734
759	cg02360101	0.0354639
760	cg00027081	0.0354469
761	cg06873401	0.0354057
762	cg00052482	0.0353742
763	cg02655262	0.0353323
764	cg09409500	0.0353136
765	cg00822961	0.0352664
766	cg24073060	0.0352508
767	cg26388568	0.0352072
768	cg01373932	0.0351824
769	cg05850338	0.0351557
770	cg13251842	0.0351526
771	cg07018629	0.0350904
772	cg04634182	0.035032
773	cg00916512	0.0350054
774	cg14780845	0.0350012
775	cg11962868	0.0349807
776	cg16427703	0.0349771
777	cg02797539	0.034956
778	cg12336956	0.0349514
779	cg24983120	0.0349514
780	cg18236877	0.0349346
781	cg09971626	0.0349143
782	cg01741999	0.0348941
783	cg23044403	0.0348728
784	cg13600420	0.034872
785	cg16524570	0.034865
786	cg04977760	0.034813
787	cg14564046	0.0347931
788	cg23312425	0.0347421
789	cg03228602	0.0347199
790	cg03821384	0.0347157
791	cg04074004	0.0347083
792	cg14967066	0.0347013
793	cg25958454	0.0346766
794	cg06059755	0.0346572
795	cg06322831	0.0346084
796	cg00148025	0.0345719
797	cg21727145	0.0345467
798	cg23828765	0.0345395
799	cg17518348	0.0345293
800	cg00813162	0.034457
801	cg16400320	0.034416
802	cg10211530	0.0343448
803	cg04477010	0.0342751
804	cg13319501	0.034275
805	cg04051889	0.0342057
806	cg05900690	0.0341552
807	cg04488344	0.0341428
808	cg12690333	0.0340337
809	cg11904254	0.0340293
810	cg03833559	0.033898
811	cg07265786	0.0338966
812	cg13830213	0.0338361
813	cg22672796	0.0338359
814	cg00585698	0.0338124
815	cg16248045	0.0337913
816	cg11708650	0.0337463
817	cg07755351	0.0337373
818	cg26992566	0.0336913
819	cg02214632	0.0336883
820	cg11182328	0.0336513
821	cg24969232	0.0336155
822	cg11223003	0.0335981
823	cg19739468	0.0335781
824	cg17973328	0.0335755
825	cg05898482	0.0335605
826	cg12002420	0.0335044
827	cg15404586	0.0334953
828	cg08357055	0.0334877
829	cg12587618	0.0333947
830	cg13264822	0.0333845
831	cg07134632	0.0333695
832	cg01764559	0.0333331
833	cg11021810	0.0333143
834	cg17108095	0.0333048
835	cg17438457	0.0333032
836	cg15028232	0.033289
837	cg07878065	0.033259
838	cg27325404	0.0332244
839	cg20187825	0.0331984
840	cg21821674	0.0331642
841	cg13711762	0.0331601
842	cg22533480	0.0331457
843	cg03452625	0.0331443
844	cg19937056	0.0330945
845	cg20403678	0.0330055
846	cg00156118	0.0329856
847	cg05197514	0.032972
848	cg26768406	0.0329578
849	cg25426982	0.0329087
850	cg27129029	0.0328935
851	cg03459510	0.0328933
852	cg20839927	0.0328892
853	cg05426853	0.0328879
854	cg18766056	0.0328605
855	cg21858823	0.0328344
856	cg27182880	0.0328234
857	cg09310636	0.0327483
858	cg05290582	0.0327442
859	cg08417595	0.0327327
860	cg14950384	0.0326953
861	cg18216587	0.0326911
862	cg10531521	0.0326447
863	cg05319638	0.0326402
864	cg15469732	0.0326256
865	cg01802608	0.0325945
866	cg01153613	0.0325941
867	cg09008531	0.0325165
868	cg11073931	0.0324596
869	cg12985204	0.0324039
870	cg10894205	0.0323946
871	cg12955084	0.0323828
872	cg16143897	0.0323724
873	cg08459437	0.0323446
874	cg03145610	0.0323294
875	cg16422190	0.0323237
876	cg16595765	0.0323034
877	cg09697668	0.0322935
878	cg11209624	0.0322759
879	cg01429558	0.0322625
880	cg02330434	0.0322345
881	cg26852651	0.0322262
882	cg10589281	0.0321937
883	cg03313088	0.0320701
884	cg02400565	0.0319659
885	cg23102197	0.0319535
886	cg07140290	0.0319503
887	cg14942134	0.0319376
888	cg03718655	0.0319111
889	cg03298080	0.0319072
890	cg15933935	0.031848
891	cg07442186	0.0318419
892	cg22676821	0.0318401
893	cg11529139	0.0318132
894	cg01281040	0.0317988
895	cg25786273	0.0317755
896	cg10722267	0.0317702
897	cg16032470	0.03177
898	cg16867702	0.0316876
899	cg24843003	0.0316798
900	cg11077171	0.0316115
901	cg20323793	0.0315934
902	cg01460352	0.0315593
903	cg11969064	0.0315319
904	cg16657578	0.031484
905	cg12877361	0.0314568
906	cg04774710	0.0314109
907	cg16478871	0.0314069
908	cg27215601	0.0313945
909	cg16798931	0.0313825
910	cg18930905	0.0313171
911	cg10825617	0.0313165
912	cg27538663	0.0312805
913	cg17053854	0.0312674
914	cg17913255	0.03124
915	cg09929238	0.0312265
916	cg05272827	0.0312006
917	cg01221125	0.0311853
918	cg15358893	0.0311651
919	cg06351029	0.0311564
920	cg00292701	0.031124
921	cg05052501	0.0311141
922	cg03062264	0.0311008
923	cg16561409	0.0310675
924	cg01319959	0.031049
925	cg09874802	0.0310212
926	cg26891362	0.0310125
927	cg22731215	0.0309995
928	cg25104266	0.0309908
929	cg22610194	0.0309663
930	cg08888522	0.0309546
931	cg06356867	0.0309319
932	cg07781865	0.0308898
933	cg01668831	0.0308679
934	cg14196840	0.030837
935	cg16486109	0.0307987
936	cg19736654	0.0307438
937	cg00228830	0.0307268
938	cg20240407	0.0307239
939	cg17983265	0.0307101
940	cg04865491	0.0307068
941	cg23025244	0.030681
942	cg02314339	0.0306524
943	cg13999669	0.0306133
944	cg24348495	0.0305991
945	cg16592391	0.0305091
946	cg20919914	0.0303711
947	cg05647891	0.0303117
948	cg03525122	0.0303093
949	cg06427857	0.0302768
950	cg22282627	0.0302724
951	cg15763138	0.030236
952	cg26725813	0.0302278
953	cg11186468	0.0302067
954	cg05074804	0.0301996
955	cg22948085	0.0301953
956	cg21298091	0.0301729
957	cg05250241	0.0301669
958	cg09581611	0.0301644
959	cg04452454	0.0301586
960	cg19448030	0.0301525
961	cg22052026	0.0301421
962	cg14064762	0.0301351
963	cg00959259	0.0301311
964	cg24521231	0.0301105
965	cg21571245	0.0301102
966	cg10859897	0.0301036
967	cg09720685	0.0300951
968	cg17373656	0.0300664
969	cg06151988	0.0300575
970	cg06634717	0.0300218
971	cg08239694	0.0300072
972	cg17940256	0.0299694
973	cg25579656	0.0299253
974	cg20989454	0.0298996
975	cg10765655	0.0298954
976	cg24916890	0.02987
977	cg08935195	0.0298327
978	cg26238727	0.0298123
979	cg13139949	0.029745
980	cg19204572	0.0297436
981	cg19220099	0.0297326
982	cg00866179	0.0297257
983	cg23361356	0.029713
984	cg18231321	0.0296821
985	cg17697135	0.0296813
986	cg10374071	0.0296339
987	cg03197611	0.0295718
988	cg23819286	0.029562
989	cg12901435	0.0295453
990	cg16627087	0.0295236
991	cg10932289	0.0295112
992	cg20597644	0.0294878
993	cg09693811	0.0294588
994	cg14094841	0.0294586
995	cg21284822	0.0293931
996	cg14408642	0.0293846
997	cg20291244	0.0293605
998	cg09694258	0.0292061
999	cg14269096	0.0292049
1000	cg17547020	0.0291921
1001	cg18639220	0.0291573
1002	cg02570929	0.0291406
1003	cg25160244	0.0291272
1004	cg06215556	0.0291054
1005	cg18217136	0.0290935
1006	cg22745355	0.0290878
1007	cg22322367	0.0290711
1008	cg05638059	0.0290687
1009	cg25990678	0.0290629
1010	cg11589287	0.02905
1011	cg05829137	0.0290392
1012	cg22313869	0.0290218
1013	cg18050634	0.0290085
1014	cg10110929	0.0290024
1015	cg10162971	0.0289935
1016	cg23152041	0.0289913
1017	cg14604871	0.0289601
1018	cg14116056	0.0289345
1019	cg20511489	0.0289156
1020	cg12623445	0.0288946
1021	cg21959330	0.0288888
1022	cg23322133	0.0288498
1023	cg19766484	0.0288362
1024	cg11610546	0.0288232
1025	cg18023951	0.0288018
1026	cg23762779	0.0287943
1027	cg11212065	0.02877
1028	cg21770322	0.0287491
1029	cg00042650	0.0287441
1030	cg26709500	0.0287332
1031	cg27071312	0.0287314
1032	cg13551229	0.0287287
1033	cg03524611	0.0287157
1034	cg07357075	0.0287111
1035	cg09575258	0.0286888
1036	cg16669300	0.0286444
1037	cg00150128	0.028635
1038	cg01571560	0.0286321
1039	cg17490921	0.0286147
1040	cg16975981	0.0285825
1041	cg26769250	0.0285821
1042	cg05868206	0.0285598
1043	cg27402845	0.0285547
1044	cg23549892	0.0285011
1045	cg11132295	0.0284969
1046	cg27374674	0.0284689
1047	cg26101582	0.0284612
1048	cg25347523	0.028376
1049	cg12988380	0.0283506
1050	cg26031192	0.0283471
1051	cg21161231	0.0283034
1052	cg24239123	0.0282808
1053	cg14012686	0.0282715
1054	cg01210622	0.0280598
1055	cg17699667	0.0280593
1056	cg14390580	0.0280223
1057	cg21128539	0.028017
1058	cg22394889	0.0279746
1059	cg11070172	0.0279579
1060	cg09383860	0.0279574
1061	cg09795680	0.0279513
1062	cg03497652	0.0279434
1063	cg22065498	0.0279303
1064	cg16599535	0.0279062
1065	cg18392999	0.0279049
1066	cg00034078	0.0278741
1067	cg01849260	0.0278618
1068	cg07048221	0.02779
1069	cg04702490	0.0277702
1070	cg26075639	0.0277347
1071	cg05741225	0.0277028
1072	cg05399785	0.0276766
1073	cg24418853	0.0276729
1074	cg13629798	0.0276664
1075	cg25113671	0.0276455
1076	cg08016417	0.0276418
1077	cg07007841	0.0276345
1078	cg17647431	0.027632
1079	cg10383510	0.027624
1080	cg25035104	0.0276133
1081	cg01924223	0.0275933
1082	cg17098449	0.0275932
1083	cg08376310	0.0275846
1084	cg27106290	0.0275736
1085	cg13982456	0.0275724
1086	cg09148794	0.0275625
1087	cg27026673	0.027548
1088	cg03492094	0.0275238
1089	cg20702870	0.0275117
1090	cg26589485	0.0274997
1091	cg11704081	0.0274895
1092	cg11135937	0.0274787
1093	cg14463638	0.0274097
1094	cg19641672	0.0274038
1095	cg27245147	0.0273951
1096	cg03653377	0.0273934
1097	cg08415156	0.0273446
1098	cg05583411	0.0273445
1099	cg17620101	0.0272947
1100	cg10967866	0.0272771
1101	cg15923477	0.0272167
1102	cg24272254	0.0272054
1103	cg11456392	0.0271934
1104	cg13349503	0.0271912
1105	cg14110816	0.027159
1106	cg14427590	0.0271118
1107	cg09071662	0.0270883
1108	cg04007319	0.0270851
1109	cg09998451	0.0270792
1110	cg01644112	0.027052
1111	cg23325507	0.0270467
1112	cg09255966	0.0270275
1113	cg04029455	0.0269373
1114	cg18184711	0.0268995
1115	cg00336912	0.0268702
1116	cg10809832	0.0268689
1117	cg07728148	0.0268583
1118	cg16425314	0.0267957
1119	cg11551560	0.0267864
1120	cg18159467	0.0267733
1121	cg23407395	0.0267606
1122	cg08316365	0.0267179
1123	cg25010177	0.0267161
1124	cg09754479	0.0267018
1125	cg26293920	0.0266529
1126	cg01721555	0.0266498
1127	cg03125604	0.026649
1128	cg09221482	0.0266289
1129	cg01761968	0.0265778
1130	cg07474076	0.0265667
1131	cg07599144	0.0265575
1132	cg21339801	0.026555
1133	cg05128109	0.0265431
1134	cg13660596	0.0265115
1135	cg15476885	0.026493
1136	cg06385226	0.0264895
1137	cg20740133	0.0264763
1138	cg26656139	0.0264743
1139	cg08862181	0.0264443
1140	cg15304258	0.0264297
1141	cg17951990	0.0264014
1142	cg26952381	0.0263961
1143	cg24028958	0.0263915
1144	cg14151930	0.0263761
1145	cg03235119	0.0263391
1146	cg12633766	0.0262939
1147	cg24698774	0.0262101
1148	cg17636795	0.0261961
1149	cg01300700	0.0261954
1150	cg10766759	0.0261632
1151	cg26945748	0.0261396
1152	cg07064872	0.0261225
1153	cg19735739	0.0261223
1154	cg12469277	0.0261187
1155	cg16466652	0.0261155
1156	cg20548564	0.0261017
1157	cg26590079	0.0260061
1158	cg07228869	0.0259754
1159	cg22748815	0.0259713
1160	cg05796838	0.0259572
1161	cg27086483	0.0259528
1162	cg10351056	0.0259453
1163	cg07298772	0.0259445
1164	cg27139077	0.0259373
1165	cg20307391	0.0259341
1166	cg25010006	0.0259283
1167	cg16264214	0.0259269
1168	cg12032533	0.0259268
1169	cg22721468	0.0259213
1170	cg05937962	0.0259204
1171	cg12328023	0.0259045
1172	cg16431791	0.0258661
1173	cg13149574	0.0258527
1174	cg27453496	0.0258511
1175	cg23389183	0.0257949
1176	cg09013245	0.0257874
1177	cg26279261	0.0257776
1178	cg06463759	0.025775
1179	cg17572056	0.0257513
1180	cg07471256	0.0257316
1181	cg22447637	0.0257302
1182	cg25485126	0.025705
1183	cg17220314	0.0256824
1184	cg13948456	0.0256819
1185	cg01259104	0.0256473
1186	cg09473364	0.0255863
1187	cg17015803	0.025559
1188	cg17431460	0.0255173
1189	cg11586124	0.0254953
1190	cg17061314	0.0254835
1191	cg12795046	0.0254708
1192	cg18365806	0.025453
1193	cg16644494	0.0254464
1194	cg05422368	0.0254349
1195	cg20817228	0.0254033
1196	cg17478690	0.0253978
1197	cg15901598	0.0253851
1198	cg03787326	0.0253735
1199	cg14237301	0.0253726
1200	cg04986899	0.0253683
1201	cg05573654	0.0253417
1202	cg03579187	0.0253143
1203	cg08292919	0.0253132
1204	cg18029031	0.0253115
1205	cg14170540	0.0252981
1206	cg26916109	0.0252905
1207	cg10002435	0.025269
1208	cg00427635	0.0252438
1209	cg17142486	0.0252269
1210	cg11419498	0.0252259
1211	cg03860038	0.0252238
1212	cg18045461	0.0252016
1213	cg10100117	0.0251965
1214	cg17749735	0.0251924
1215	cg01673784	0.0251827
1216	cg26623224	0.0251819
1217	cg19013489	0.0251678
1218	cg18642425	0.0251411
1219	cg02602989	0.0251134
1220	cg25285163	0.0250759
1221	cg04007302	0.0250692
1222	cg08468599	0.0250629
1223	cg21665164	0.0250439
1224	cg15712821	0.0250174
1225	cg10258931	0.0249463
1226	cg23497219	0.024941
1227	cg25719450	0.0249285
1228	cg08209691	0.0249253
1229	cg18636728	0.0248773
1230	cg22083904	0.0248754
1231	cg08841515	0.0248722
1232	cg17049032	0.0248621
1233	cg21925598	0.0248512
1234	cg16925069	0.0248354
1235	cg21188092	0.0248234
1236	cg09683476	0.0247857
1237	cg25455707	0.0247786
1238	cg25864987	0.0247616
1239	cg04134755	0.024743
1240	cg22355463	0.0247373
1241	cg00801568	0.024727
1242	cg07846307	0.0247209
1243	cg07831731	0.024676
1244	cg23686352	0.0246425
1245	cg10549338	0.0246252
1246	cg14865298	0.0246227
1247	cg13862853	0.0246192
1248	cg05523603	0.0246143
1249	cg05810628	0.0245968
1250	cg23780614	0.0245858
1251	cg09841001	0.0245792
1252	cg23781206	0.0245623
1253	cg26983874	0.0245488
1254	cg19651706	0.0245395
1255	cg10140583	0.0245362
1256	cg16613349	0.0245223
1257	cg17937497	0.0245057
1258	cg11897831	0.0244886
1259	cg27506139	0.0244676
1260	cg12941754	0.0244624
1261	cg09207372	0.0244475
1262	cg14783703	0.0243834
1263	cg20173011	0.0243675
1264	cg09518293	0.0243533
1265	cg18615457	0.0243528
1266	cg09317371	0.0243493
1267	cg03523122	0.0243399
1268	cg17782974	0.0243386
1269	cg06121193	0.0243204
1270	cg07403865	0.024275
1271	cg01717063	0.0242721
1272	cg03084350	0.0242463
1273	cg05301191	0.0242317
1274	cg21887618	0.0242315
1275	cg23171636	0.0242302
1276	cg25389470	0.0242291
1277	cg08328225	0.0242111
1278	cg11140606	0.0242002
1279	cg18898103	0.0241972
1280	cg12255698	0.0241606
1281	cg08269446	0.0241602
1282	cg08698428	0.0241509
1283	cg05063597	0.0241004
1284	cg12965023	0.0241001
1285	cg05231098	0.0240985
1286	cg13291836	0.024089
1287	cg02220284	0.0240776
1288	cg25291653	0.0240747
1289	cg04348643	0.0240644
1290	cg08872579	0.0240582
1291	cg05185311	0.0240385
1292	cg26918935	0.0240322
1293	cg11241151	0.0240236
1294	cg13779055	0.0239738
1295	cg06981309	0.0239457
1296	cg27180555	0.0239351
1297	cg12449876	0.0239307
1298	cg13979194	0.0239199
1299	cg24700586	0.0239126
1300	cg01549936	0.0239118
1301	cg01678317	0.0238957
1302	cg08514957	0.0238806
1303	cg03600868	0.0238652
1304	cg10015974	0.0238479
1305	cg15667296	0.0238478
1306	cg19813523	0.0238313
1307	cg24122597	0.0238002
1308	cg25892296	0.0237892
1309	cg22843129	0.0237808
1310	cg04828068	0.0237792
1311	cg23058652	0.023745
1312	cg04074945	0.0237437
1313	cg13940534	0.0237179
1314	cg23583267	0.0237028
1315	cg07819160	0.023673
1316	cg21227325	0.02367
1317	cg10400998	0.0236652
1318	cg02136596	0.0236537
1319	cg25510018	0.0236425
1320	cg25629930	0.0236113
1321	cg26038366	0.0235805
1322	cg12633399	0.0235671
1323	cg10447678	0.0235648
1324	cg22226592	0.0235521
1325	cg13395060	0.023544
1326	cg11624946	0.0235205
1327	cg18831773	0.0235091
1328	cg22144450	0.0235008
1329	cg07618979	0.0234937
1330	cg18906815	0.0234645
1331	cg12685166	0.0234589
1332	cg26293423	0.0234583
1333	cg09256413	0.0234536
1334	cg18940084	0.0234377
1335	cg06796028	0.0233777
1336	cg06708931	0.0233773
1337	cg26832183	0.0233772
1338	cg04607323	0.0233738
1339	cg01095328	0.0233596
1340	cg00526281	0.0233525
1341	cg10094056	0.0233498
1342	cg22673476	0.0233465
1343	cg11691300	0.0233394
1344	cg20912517	0.0233311
1345	cg08364334	0.0232888
1346	cg21408513	0.0232561
1347	cg27393277	0.0232471
1348	cg19060760	0.0232077
1349	cg16162916	0.0232026
1350	cg05573109	0.0231995
1351	cg16903122	0.0231979
1352	cg01632240	0.0231877
1353	cg07142472	0.0231732
1354	cg22608646	0.0231707
1355	cg06629088	0.0231082
1356	cg22030770	0.0231053
1357	cg13575216	0.0230994
1358	cg21224147	0.0230883
1359	cg17074220	0.0230798
1360	cg00353899	0.0230755
1361	cg27500384	0.0230628
1362	cg24534006	0.0230345
1363	cg02342895	0.0229231
1364	cg15713169	0.0228912
1365	cg23721274	0.0228664
1366	cg22894824	0.0228582
1367	cg16060711	0.0228552
1368	cg21078966	0.0228406
1369	cg07196426	0.0228364
1370	cg07463455	0.0228299
1371	cg12331557	0.0228196
1372	cg20205477	0.0228114
1373	cg17676428	0.0228042
1374	cg00858078	0.0228035
1375	cg12339920	0.0227876
1376	cg02091716	0.0227846
1377	cg18695427	0.0227832
1378	cg22435764	0.0227775
1379	cg14115749	0.0227502
1380	cg07856721	0.0227475
1381	cg18366782	0.0227404
1382	cg17445342	0.0227244
1383	cg02659854	0.0227116
1384	cg21780428	0.0226787
1385	cg02711849	0.0226668
1386	cg08640168	0.0226622
1387	cg27294288	0.0226504
1388	cg22730959	0.0226108
1389	cg17882544	0.0225952
1390	cg19877790	0.0225744
1391	cg14419051	0.0225647
1392	cg11170544	0.0225605
1393	cg20292908	0.0225239
1394	cg14091497	0.0225147
1395	cg13179216	0.0224892
1396	cg06134744	0.0224892
1397	cg26353859	0.0224862
1398	cg22337964	0.0224838
1399	cg19204929	0.0224784
1400	cg07781696	0.0224596
1401	cg12074299	0.0224579
1402	cg22012079	0.0224419
1403	cg14303526	0.0224411
1404	cg14420230	0.0224384
1405	cg11766827	0.0224238
1406	cg00798645	0.0224199
1407	cg02059519	0.0224058
1408	cg10084803	0.022399
1409	cg04781764	0.0223489
1410	cg01643250	0.0223472
1411	cg06224893	0.0223465
1412	cg02976843	0.0223402
1413	cg09918008	0.0223268
1414	cg24073782	0.0223251
1415	cg06985755	0.0223152
1416	cg14105835	0.0223045
1417	cg15660684	0.0222867
1418	cg13081981	0.0222804
1419	cg21396553	0.0222701
1420	cg12746822	0.0222693
1421	cg12958892	0.0222417
1422	cg01036958	0.0222263
1423	cg18701481	0.0221851
1424	cg03541887	0.0221814
1425	cg11806726	0.0221767
1426	cg05700333	0.022174
1427	cg08808042	0.0221458
1428	cg02859480	0.0221403
1429	cg21143441	0.0221346
1430	cg05873359	0.0221322
1431	cg21104167	0.0220938
1432	cg05431548	0.0220887
1433	cg25726682	0.0220795
1434	cg09107155	0.0220448
1435	cg23757094	0.0220434
1436	cg17011453	0.0220329
1437	cg00586732	0.0220296
1438	cg15267890	0.0220186
1439	cg25512509	0.0220107
1440	cg02193032	0.0220097
1441	cg16097051	0.0219626
1442	cg21156815	0.0219439
1443	cg04837020	0.0219407
1444	cg03863838	0.0219323
1445	cg11069751	0.0218808
1446	cg01332882	0.0218712
1447	cg04082884	0.0218675
1448	cg23751110	0.0218674
1449	cg20356924	0.0218644
1450	cg11577298	0.0218593
1451	cg00533183	0.0218437
1452	cg27051339	0.0218289
1453	cg10042100	0.0218265
1454	cg07509199	0.021824
1455	cg16144206	0.0218219
1456	cg24375895	0.0218174
1457	cg25987082	0.0217957
1458	cg22927957	0.0217801
1459	cg04586126	0.0217707
1460	cg00894606	0.0217584
1461	cg18511164	0.0217103
1462	cg14237567	0.0217094
1463	cg10962937	0.021704
1464	cg03318414	0.0217006
1465	cg18714845	0.0216949
1466	cg09958418	0.0216865
1467	cg15033181	0.0216605
1468	cg22084453	0.02166
1469	cg12627870	0.0215689
1470	cg21071466	0.0215658
1471	cg25656283	0.0215604
1472	cg03190379	0.0215499
1473	cg16664455	0.0215485
1474	cg25371048	0.021523
1475	cg00520899	0.0215203
1476	cg19137806	0.0214972
1477	cg20448562	0.0214644
1478	cg15052447	0.0214487
1479	cg05697000	0.0214479
1480	cg07182221	0.0214272
1481	cg00824943	0.0214269
1482	cg25586305	0.0214094
1483	cg13431152	0.0214
1484	cg11662609	0.0213856
1485	cg20024310	0.0213853
1486	cg27569037	0.021382
1487	cg00175838	0.0213801
1488	cg15754150	0.0213408
1489	cg26282731	0.0213276
1490	cg22585957	0.0213185
1491	cg05306225	0.0212972
1492	cg25654695	0.021276
1493	cg23935522	0.0212699
1494	cg05059571	0.021251
1495	cg21401143	0.0212147
1496	cg10506618	0.0212133
1497	cg21421012	0.0212116
1498	cg08654443	0.0212112
1499	cg17307471	0.0212041
1500	cg24854861	0.0212018
1501	cg10385677	0.0211963
1502	cg24529392	0.0211783
1503	cg22622505	0.0211749
1504	cg11342764	0.0211649
1505	cg12062156	0.021163
1506	cg16395997	0.021149
1507	cg17384131	0.0211478
1508	cg09411597	0.0211282
1509	cg22842717	0.0210932
1510	cg01123725	0.0210694
1511	cg12549595	0.0210606
1512	cg25953310	0.0210512
1513	cg02052548	0.0210438
1514	cg06324557	0.0210351
1515	cg18980063	0.0210342
1516	cg16013295	0.0210335
1517	cg03169557	0.0209951
1518	cg06967696	0.0209869
1519	cg06600444	0.020986
1520	cg04255937	0.0209836
1521	cg16855422	0.0209784
1522	cg15176266	0.0209734
1523	cg02150440	0.0209662
1524	cg07211787	0.0209625
1525	cg04595719	0.020961
1526	cg17367367	0.0209565
1527	cg15612053	0.0209374
1528	cg24702570	0.0209216
1529	cg10739659	0.0209211
1530	cg00106685	0.0208765
1531	cg15217784	0.0208686
1532	cg12989718	0.0208626
1533	cg18473196	0.0208539
1534	cg23176889	0.0208535
1535	cg20426042	0.0208368
1536	cg12256630	0.0208342
1537	cg19464917	0.0208264
1538	cg21174793	0.020826
1539	cg07580718	0.0208256
1540	cg20316300	0.0208101
1541	cg24510493	0.0208032
1542	cg02522061	0.0207952
1543	cg15654025	0.020794
1544	cg16397032	0.0207517
1545	cg06986216	0.0207376
1546	cg15155568	0.0207355
1547	cg03498175	0.0207266
1548	cg11435225	0.020715
1549	cg21799093	0.0207146
1550	cg13417331	0.0207069
1551	cg00475258	0.0207068
1552	cg12681784	0.0207032
1553	cg13723410	0.0206808
1554	cg06517825	0.0206784
1555	cg05025392	0.0206459
1556	cg11087755	0.0206241
1557	cg04562588	0.0206212
1558	cg14012082	0.0206167
1559	cg04994795	0.0206142
1560	cg13171107	0.0206101
1561	cg15901216	0.0206031
1562	cg02541362	0.0205796
1563	cg24521685	0.0205527
1564	cg14551975	0.0205023
1565	cg24749077	0.0204909
1566	cg25383057	0.0204906
1567	cg19215386	0.0204845
1568	cg24855857	0.0204735
1569	cg02976723	0.0204621
1570	cg24401363	0.0204542
1571	cg15621682	0.0204468
1572	cg26700469	0.0203999
1573	cg11040136	0.0203904
1574	cg04094107	0.0203853
1575	cg21254120	0.0203825
1576	cg16613176	0.0203583
1577	cg23946663	0.0203401
1578	cg09040434	0.0203373
1579	cg23526104	0.0203333
1580	cg09961264	0.0203184
1581	cg01350636	0.020316
1582	cg14968768	0.0203134
1583	cg10014405	0.0202918
1584	cg03643423	0.0202291
1585	cg13300580	0.0202218
1586	cg19728345	0.0202179
1587	cg16251777	0.0202147
1588	cg01304256	0.0202078
1589	cg04975272	0.0202053
1590	cg10452493	0.0201976
1591	cg16448982	0.0201903
1592	cg11152012	0.0201816
1593	cg10701179	0.0201678
1594	cg24623244	0.0201492
1595	cg05745622	0.0201278
1596	cg10534479	0.0201175
1597	cg02054572	0.020117
1598	cg06393376	0.0200695
1599	cg04329429	0.0200663
1600	cg19822764	0.0200573
1601	cg07298397	0.0200493
1602	cg26130533	0.0200468
1603	cg15331837	0.0200355
1604	cg25597976	0.0200234
1605	cg23740758	0.0200227
1606	cg10480819	0.0200196
1607	cg26641027	0.0199961
1608	cg01824652	0.0199905
1609	cg14472937	0.0199883
1610	cg17868815	0.019984
1611	cg23677712	0.0199797
1612	cg20664445	0.0199697
1613	cg17831694	0.0199323
1614	cg09428893	0.0199289
1615	cg11213199	0.0199165
1616	cg22559900	0.0199142
1617	cg03668558	0.0198996
1618	cg02510388	0.019875
1619	cg00940514	0.0198665
1620	cg15772839	0.0198575
1621	cg21549434	0.0198487
1622	cg12449837	0.0197933
1623	cg21883904	0.0197912
1624	cg06380167	0.0197795
1625	cg18683934	0.0197473
1626	cg11456659	0.019745
1627	cg19627446	0.0197242
1628	cg07424403	0.0197242
1629	cg05832539	0.0197198
1630	cg08886676	0.0197144
1631	cg04171038	0.0197036
1632	cg00458211	0.0197001
1633	cg20014304	0.0196962
1634	cg03550773	0.0196902
1635	cg09331334	0.0196826
1636	cg10377685	0.0196742
1637	cg07458849	0.0196671
1638	cg04468971	0.0196516
1639	cg22850496	0.0196284
1640	cg10440877	0.0196222
1641	cg08287334	0.0196048
1642	cg22513924	0.0196026
1643	cg08855903	0.0196013
1644	cg00465058	0.0195984
1645	cg24596788	0.0195942
1646	cg20406878	0.0195932
1647	cg06200789	0.0195856
1648	cg01659613	0.019585
1649	cg16046954	0.0195803
1650	cg09287328	0.0195702
1651	cg22863889	0.0195612
1652	cg17682675	0.0195607
1653	cg01801040	0.0195592
1654	cg11207150	0.019554
1655	cg14767944	0.0195495
1656	cg03488456	0.0195477
1657	cg22907034	0.0195443
1658	cg06871863	0.0195435
1659	cg26821758	0.0195387
1660	cg13363972	0.0195319
1661	cg02597493	0.0195301
1662	cg15841349	0.0195227
1663	cg03602823	0.0195074
1664	cg06524630	0.0195007
1665	cg14714225	0.019486
1666	cg15201211	0.0194832
1667	cg06893853	0.0194784
1668	cg17936229	0.0194746
1669	cg24004745	0.0194555
1670	cg01859621	0.0194518
1671	cg23586970	0.0194471
1672	cg17146917	0.0194315
1673	cg18187658	0.0194303
1674	cg09553840	0.0194221
1675	cg08574903	0.0194109
1676	cg25745861	0.019403
1677	cg26770385	0.0193944
1678	cg14256942	0.0193933
1679	cg24843929	0.0193886
1680	cg17346647	0.019387
1681	cg04684553	0.0193852
1682	cg20719644	0.0193806
1683	cg01032602	0.0193715
1684	cg06001237	0.0193621
1685	cg12081021	0.0193604
1686	cg00546808	0.0193591
1687	cg07204522	0.0193568
1688	cg06250127	0.0193549
1689	cg18399898	0.0193478
1690	cg03621583	0.0193447
1691	cg18299778	0.0193417
1692	cg12498801	0.019339
1693	cg24780200	0.0193382
1694	cg20988870	0.0193312
1695	cg06219103	0.0193274
1696	cg08251860	0.0193123
1697	cg14895140	0.0193088
1698	cg04260676	0.0193039
1699	cg25366054	0.0193027
1700	cg15822157	0.0192996
1701	cg10817615	0.0192959
1702	cg16549587	0.0192929
1703	cg11526481	0.019273
1704	cg11829870	0.0192354
1705	cg07125771	0.019235
1706	cg22552004	0.0192241
1707	cg06888261	0.0192098
1708	cg24816286	0.0192035
1709	cg07702100	0.0192019
1710	cg14272822	0.019195
1711	cg15310871	0.0191887
1712	cg12860753	0.019188
1713	cg17643699	0.0191774
1714	cg13148126	0.0191684
1715	cg21370352	0.0191586
1716	cg10906971	0.019156
1717	cg13986272	0.0191511
1718	cg16298087	0.0191497
1719	cg14905600	0.0191411
1720	cg01858089	0.0191209
1721	cg24845774	0.0191096
1722	cg24723465	0.0190878
1723	cg03465880	0.0190755
1724	cg10337079	0.0190703
1725	cg17894798	0.0190633
1726	cg12438413	0.0190584
1727	cg07563454	0.0190362
1728	cg04865050	0.019017
1729	cg20689730	0.0190159
1730	cg14488745	0.0190135
1731	cg17014327	0.0190009
1732	cg06600074	0.0189753
1733	cg24606935	0.0189656
1734	cg05792834	0.0189373
1735	cg13445938	0.0189303
1736	cg08684511	0.0189258
1737	cg11493571	0.0189185
1738	cg24130739	0.0189123
1739	cg21817179	0.0189093
1740	cg23312086	0.0189086
1741	cg26210521	0.0188977
1742	cg03731646	0.0188595
1743	cg27518156	0.0188377
1744	cg15528722	0.0188282
1745	cg15063453	0.0188212
1746	cg15724534	0.0188037
1747	cg14079308	0.0188029
1748	cg17615052	0.0187961
1749	cg21354498	0.0187594
1750	cg08178582	0.0187119
1751	cg18734877	0.0187
1752	cg08180998	0.0186973
1753	cg00141688	0.0186772
1754	cg02853115	0.0186742
1755	cg14644886	0.0186711
1756	cg02863072	0.018662
1757	cg01892655	0.0186568
1758	cg26351918	0.0186476
1759	cg16880783	0.0186454
1760	cg21373806	0.0186425
1761	cg26904215	0.0186215
1762	cg22090525	0.0186213
1763	cg12469778	0.0186002
1764	cg05836030	0.0185911
1765	cg23151403	0.0185819
1766	cg25118511	0.0185782
1767	cg19025212	0.0185665
1768	cg20598555	0.0185548
1769	cg23601866	0.01855
1770	cg21166457	0.0185445
1771	cg02004823	0.0185328
1772	cg25516633	0.0184915
1773	cg18556587	0.0184883
1774	cg15823064	0.0184731
1775	cg07054502	0.0184683
1776	cg22883080	0.0184385
1777	cg13494509	0.0184362
1778	cg11443159	0.0184262
1779	cg14849907	0.018421
1780	cg00466488	0.0183995
1781	cg06050187	0.0183929
1782	cg20073681	0.0183902
1783	cg24850334	0.0183875
1784	cg22011526	0.0183836
1785	cg15015892	0.018369
1786	cg11936089	0.0183622
1787	cg26570611	0.0183563
1788	cg07663344	0.0183485
1789	cg12392528	0.0183431
1790	cg23886776	0.0183331
1791	cg25718342	0.0183262
1792	cg16374348	0.0183212
1793	cg15947228	0.0183115
1794	cg10295683	0.0183065
1795	cg07549187	0.0182933
1796	cg04774822	0.018289
1797	cg26728986	0.0182543
1798	cg16625765	0.0182537
1799	cg19006302	0.0182444
1800	cg01244601	0.0182367
1801	cg18400471	0.0182115
1802	cg09968114	0.0181949
1803	cg02588087	0.0181923
1804	cg25796098	0.0181785
1805	cg04672275	0.0181731
1806	cg23102129	0.0181605
1807	cg00376553	0.0181519
1808	cg11629107	0.0181453
1809	cg05951095	0.0181338
1810	cg02368356	0.0181282
1811	cg17792970	0.0181183
1812	cg25385201	0.0180941
1813	cg00821510	0.0180927
1814	cg05341932	0.0180919
1815	cg16591381	0.0180802
1816	cg18206515	0.0180794
1817	cg08967632	0.0180731
1818	cg11584098	0.0180566
1819	cg11176393	0.018026
1820	cg19687529	0.0180184
1821	cg11771383	0.018017
1822	cg15215251	0.0180142
1823	cg22532155	0.0180074
1824	cg00196451	0.0180024
1825	cg03610966	0.017986
1826	cg03260458	0.017984
1827	cg04213910	0.0179834
1828	cg09525523	0.0179801
1829	cg24334029	0.0179698
1830	cg19049684	0.017962
1831	cg22280375	0.0179581
1832	cg12918275	0.017956
1833	cg01952234	0.0179549
1834	cg12906136	0.0179399
1835	cg17113541	0.0179268
1836	cg13436334	0.0179263
1837	cg03369999	0.0179198
1838	cg11883892	0.0178993
1839	cg02826687	0.0178952
1840	cg24035682	0.0178887
1841	cg04345766	0.0178755
1842	cg09917274	0.0178598
1843	cg04500087	0.017848
1844	cg03993109	0.017845
1845	cg04639980	0.0178387
1846	cg03977367	0.0178094
1847	cg09761088	0.0177771
1848	cg03333153	0.0177727
1849	cg22490722	0.0177708
1850	cg23688299	0.0177689
1851	cg19717919	0.0177623
1852	cg23039807	0.0177601
1853	cg08531052	0.0177494
1854	cg23731668	0.0177423
1855	cg20006294	0.0177324
1856	cg22509113	0.0177211
1857	cg11207300	0.0177197
1858	cg03542197	0.0177183
1859	cg21423804	0.0177111
1860	cg10171457	0.0177041
1861	cg00049033	0.0176944
1862	cg07060183	0.0176762
1863	cg27652345	0.0176641
1864	cg25021297	0.0176572
1865	cg23114240	0.0176561
1866	cg11381171	0.017645
1867	cg11853667	0.0176422
1868	cg27210667	0.0176254
1869	cg25950505	0.0176216
1870	cg03364549	0.0176111
1871	cg11412853	0.017606
1872	cg24273484	0.0175993
1873	cg22805688	0.0175985
1874	cg15370010	0.0175931
1875	cg13639451	0.0175843
1876	cg02896191	0.0175822
1877	cg24214659	0.0175811
1878	cg13773148	0.0175743
1879	cg17482391	0.0175563
1880	cg05938683	0.0175357
1881	cg17616590	0.0175319
1882	cg03319184	0.0175299
1883	cg07981044	0.0175203
1884	cg08288664	0.0175131
1885	cg05128056	0.017475
1886	cg05952841	0.0174697
1887	cg11828654	0.0174611
1888	cg04408858	0.0174606
1889	cg04674406	0.017455
1890	cg14333162	0.0174542
1891	cg08472222	0.0174326
1892	cg19463982	0.0174263
1893	cg25193525	0.017425
1894	cg17514665	0.017405
1895	cg24263671	0.0173939
1896	cg04977983	0.0173901
1897	cg18474563	0.0173876
1898	cg04737361	0.0173694
1899	cg22548088	0.0173682
1900	cg12731353	0.0173563
1901	cg16328999	0.0173539
1902	cg09459548	0.0173463
1903	cg18202623	0.0173442
1904	cg10152684	0.017322
1905	cg18527651	0.0173193
1906	cg24143645	0.0173143
1907	cg10752575	0.0173135
1908	cg14874905	0.0172988
1909	cg12258228	0.0172929
1910	cg02724461	0.0172841
1911	cg00894467	0.0172771
1912	cg26921254	0.0172721
1913	cg24933919	0.0172689
1914	cg15157335	0.0172636
1915	cg00997387	0.0172611
1916	cg04745778	0.0172524
1917	cg27586243	0.017247
1918	cg26903766	0.0172462
1919	cg17534770	0.0172359
1920	cg04906636	0.0172287
1921	cg21207205	0.017222
1922	cg23303645	0.0172148
1923	cg02821627	0.0172118
1924	cg10066901	0.0172098
1925	cg12258093	0.0172097
1926	cg08533711	0.0172065
1927	cg25355599	0.0171955
1928	cg01656547	0.0171917
1929	cg23300810	0.01719
1930	cg17323493	0.0171844
1931	cg15888569	0.0171832
1932	cg06947208	0.0171635
1933	cg12461347	0.0171438
1934	cg22840076	0.0171345
1935	cg23045716	0.017131
1936	cg03320521	0.0171286
1937	cg10324640	0.0171165
1938	cg10992198	0.017116
1939	cg09093150	0.0171146
1940	cg11424260	0.0171134
1941	cg09361889	0.0171088
1942	cg06633438	0.0170979
1943	cg22140793	0.0170624
1944	cg01669606	0.0170575
1945	cg00723424	0.0170552
1946	cg06617676	0.0170218
1947	cg06299783	0.0170042
1948	cg16611278	0.016995
1949	cg25219643	0.0169933
1950	cg09922360	0.0169788
1951	cg12379452	0.0169773
1952	cg13510420	0.0169761
1953	cg25583174	0.0169686
1954	cg10167834	0.0169685
1955	cg16836719	0.0169508
1956	cg01202976	0.0169446
1957	cg16955823	0.0169371
1958	cg10636246	0.0169337
1959	cg07695980	0.0169276
1960	cg00347775	0.0169273
1961	cg16231409	0.0169196
1962	cg13849043	0.0169087
1963	cg16160226	0.0168911
1964	cg27258551	0.0168879
1965	cg14798382	0.0168872
1966	cg26160167	0.0168853
1967	cg24791205	0.0168768
1968	cg09507215	0.0168696
1969	cg26630199	0.0168621
1970	cg26700102	0.0168358
1971	cg21375204	0.0168345
1972	cg12268280	0.0168293
1973	cg11084602	0.0168247
1974	cg09853822	0.0168242
1975	cg12691230	0.0168173
1976	cg01623243	0.0168172
1977	cg06086933	0.0167847
1978	cg23055674	0.016779
1979	cg09188978	0.0167762
1980	cg12522049	0.0167691
1981	cg16920991	0.0167567
1982	cg26244832	0.016754
1983	cg10906669	0.0167451
1984	cg18317135	0.016741
1985	cg08983330	0.0167399
1986	cg09799153	0.0167384
1987	cg00214873	0.0167306
1988	cg25701472	0.016728
1989	cg11966891	0.0167191
1990	cg22890381	0.0167182
1991	cg19905507	0.0167
1992	cg24429337	0.0166979
1993	cg11292438	0.0166973
1994	cg25583591	0.016695
1995	cg24982763	0.016691
1996	cg20648837	0.0166818
1997	cg24987681	0.0166748
1998	cg06975218	0.0166741
1999	cg15560375	0.016674
[truncated: 863,808+ more rows]
